# Supplementary material for: A causal glycerophospholipid–IL-18R1–CD9 axis connects lipid metabolism and T-cell activation in atopic dermatitis
Source: Brief Bioinform. 2026 Apr 30;27(2):bbag187. doi: 10.1093/bib/bbag187 (PMC13132603; doi:10.1093/bib/bbag187)
Supplement: bbag187_Supplemental_Files [file bbag187_supplemental_files.zip]

Archive with 3 entries (3 files):
- STROBE-MR-checklist-fillable_bbag187.docx
- Supplement_tables_bbag187(1).xlsx
- Supporting_Information_bbag187.docx
