# Supplementary material for: A causal glycerophospholipid–IL-18R1–CD9 axis connects lipid metabolism and T-cell activation in atopic dermatitis
Source: Brief Bioinform. 2026 Apr 30;27(2):bbag187. doi: 10.1093/bib/bbag187 (PMC13132603; doi:10.1093/bib/bbag187)
Supplement: bbag187_Supplemental_Files [file bbag187_supplemental_files.zip › Supplement_tables_bbag187(1).xlsx]

## Sheet: list of supplementary materials
Supplementary Table S1：Genetic Correlations between 1,400 plasma metabolites and AD
Supplementary Table S2：Genetic Correlations between 91 inflammatory proteins and AD
Supplementary Table S3： The Ivs of Mendelian Randomization analysis between 1,400 plasma metabolites and AD
Supplementary Table S4： Mendelian Randomization Analysis Between 1,400 plasma metabolites and AD
Supplementary Table S5：The sensitivity analysis results of mendelian randomization analysis between 1,400 plasma metabolites and AD
Supplementary Table S6： The Ivs of Mendelian Randomization analysis between 91 inflammatory proteins and AD
Supplementary Table S7： Mendelian Randomization Analysis Between 91 inflammatory proteins and AD
Supplementary Table S8：The sensitivity analysis results of mendelian randomization analysis between 91 inflammatory proteins and AD
Supplementary Table S9：Sequences of primer used for PCR assays and siRNA
Supplementary Table S10. Clinical information of patients
Supplementary Table S11. Multi-Method Mendelian Randomization Estimates and Sensitivity Analyses for the Causal Effects of PA-GPC and IL-18R1 on Atopic Dermatitis
Supplementary Table S12. Multi-Method Mendelian Randomization and Sensitivity Analyses for the Causal Effect of PA-GPC on IL-18R1
Supplementary Table S13. Cross-Dataset and Cross-Algorithm Validation of CD9 Predictive Stability in Independent Cohorts

## Sheet: S1
Supplementary Table 1：Genetic Correlations between 1,400 plasma metabolites and AD
reportedTrait	SUPER_PATHWAY	rg_finngen	rg_se_finngen	rg_p_finngen	rg_UKB	rg_se_UKB	rg_p_UKB	Significance Status
Laurate (12:0) levels	Lipid	-0.778921	0.333908	0.0196617	-1.16363	0.46564	0.012455	Both
X-17346 levels	Unknown	-0.441546	0.202762	0.0294319	-0.69283	0.332006	0.036906	Both
X-21470 levels	Unknown	-0.190446	0.094165	0.0431281	-0.3116	0.155428	0.0449864	Both
Creatine to carnitine ratio	Ratio	-0.340232	0.12549	0.00670325	-0.0586854	0.174045	0.735978	Both
Catechol glucuronide levels	Amino Acid	-1.1891	0.445211	0.0075655	-0.462273	0.715459	0.518201	Discovery Only
Inosine 5'-monophosphate (IMP) levels	Nucleotide	0.909003	0.34297	0.00804008	0.568504	0.592964	0.337686	Discovery Only
X-25519 levels	Unknown	-0.271294	0.113971	0.0172954	-0.211891	0.170166	0.213058	Discovery Only
Heptenedioate (C7:1-DC) levels	Lipid	-0.262607	0.111237	0.0182363	-0.278522	0.163596	0.0886614	Discovery Only
Arginine to citrulline ratio	Ratio	0.235948	0.100589	0.0189931	0.0265105	0.14219	0.852097	Discovery Only
N-acetylhistidine levels	Amino Acid	0.263729	0.116122	0.0231385	0.0295122	0.162283	0.855695	Discovery Only
Creatine levels	Amino Acid	-0.30098	0.133591	0.024259	0.023486	0.177563	0.894772	Discovery Only
X-11843 levels	Unknown	-0.53946	0.241893	0.025737	-0.178482	0.404452	0.659001	Discovery Only
Gamma-glutamylhistidine levels	Peptide	0.532006	0.241333	0.0274927	0.34524	0.328346	0.29305	Discovery Only
Fructosyllysine levels	Amino Acid	-0.372096	0.173561	0.0320413	-0.144586	0.24023	0.547264	Discovery Only
Mannose levels	Carbohydrate	-0.18797	0.0878041	0.0322911	-0.00527503	0.1337	0.968528	Discovery Only
Pro-hydroxy-pro levels	Amino Acid	-0.866177	0.405655	0.0327404	-0.29505	0.593832	0.619289	Discovery Only
X-12738 levels	Unknown	-0.241062	0.112937	0.0328042	0.0558226	0.201244	0.781483	Discovery Only
Andro steroid monosulfate C19H28O6S (1) levels	Lipid	-0.264863	0.125722	0.03514	-0.269436	0.20069	0.179419	Discovery Only
X-25109 levels	Unknown	0.245656	0.118857	0.0387503	0.165105	0.186938	0.377125	Discovery Only
N-acetylcitrulline levels	Amino Acid	0.390423	0.192994	0.0430746	0.241191	0.266161	0.364837	Discovery Only
X-13866 levels	Unknown	-0.438729	0.217218	0.0434078	0.0012298	0.328798	0.997016	Discovery Only
Mannose to glycerol ratio	Ratio	-0.305175	0.154561	0.0483301	0.264209	0.243003	0.276919	Discovery Only
4-methylguaiacol sulfate levels	Xenobiotics	0.377386	0.191332	0.0485624	-0.180544	0.337399	0.592578	Discovery Only
X-25419 levels	Unknown	0.581803	0.295452	0.0489307	0.4755	0.38147	0.212583	Discovery Only
Eicosenedioate (C20:1-DC) levels	Lipid	-0.284445	0.144793	0.0494719	-0.253041	0.236104	0.283838	Discovery Only
X-16087 levels	Unknown	-0.225889	0.121063	0.062058	-0.596472	0.159863	0.000190606	Replication Only
Stachydrine levels	Xenobiotics	0.150622	0.19164	0.431888	0.871154	0.283748	0.00213942	Replication Only
N-methylproline levels	Amino Acid	1.08763	0.923087	0.238695	3.79365	1.25162	0.0024374	Replication Only
X-24795 levels	Unknown	-0.0858043	0.141499	0.544251	-0.660653	0.219489	0.00261286	Replication Only
X-17354 levels	Unknown	0.303642	0.352145	0.388543	1.48712	0.519824	0.00422547	Replication Only
N-acetylglutamate levels	Amino Acid	-0.119567	0.0934689	0.200819	-0.45024	0.157913	0.00435549	Replication Only
Glycosyl ceramide (d18:2/24:1, d18:1/24:2) levels	Lipid	0.0558454	0.092186	0.544654	0.364155	0.131067	0.00546303	Replication Only
3-hydroxybutyroylglycine levels	Lipid	-0.440108	0.225368	0.050838	-0.734195	0.270456	0.00663438	Replication Only
1-palmitoyl-2-dihomo-linolenoyl-GPC (16:0/20:3n3 or 6) levels	Lipid	0.175629	0.182457	0.335759	0.819277	0.307994	0.00781309	Replication Only
X-23782 levels	Unknown	-0.152534	0.222509	0.493016	-0.817772	0.319102	0.0103853	Replication Only
2-naphthol sulfate levels	Xenobiotics	-0.11731	0.232715	0.614196	-0.927134	0.365018	0.0110862	Replication Only
X-17335 levels	Unknown	-0.166691	0.134366	0.214763	-0.431221	0.17289	0.0126242	Replication Only
Pristanate levels	Lipid	-0.00973304	0.166255	0.953316	-0.616004	0.249117	0.0134077	Replication Only
X-24556 levels	Unknown	-0.111546	0.0966998	0.248694	-0.346902	0.141284	0.0140748	Replication Only
N-formylphenylalanine levels	Amino Acid	0.398737	0.205855	0.0527473	0.700246	0.291223	0.0161945	Replication Only
Sphingomyelin (d18:2/24:2) levels	Lipid	-0.0146424	0.102459	0.886362	0.376562	0.158549	0.0175463	Replication Only
3-carboxy-4-methyl-5-pentyl-2-furanpropionate (3-CMPFP) levels	Lipid	-0.0900656	0.10426	0.387667	-0.368241	0.156119	0.0183376	Replication Only
4-hydroxyphenylacetylglutamine levels	Peptide	-0.12003	0.13216	0.363763	-0.428831	0.181836	0.0183571	Replication Only
X-22520 levels	Unknown	-0.177162	0.106795	0.0971354	-0.385203	0.166938	0.0210294	Replication Only
Oxalate (ethanedioate) levels	Cofactors and Vitamins	0.0383404	0.104362	0.713336	0.363442	0.158453	0.0218081	Replication Only
Xylose levels	Carbohydrate	0.338774	0.290022	0.242767	1.1007	0.482547	0.022547	Replication Only
N-acetylkynurenine (2) levels	Amino Acid	0.169583	0.136366	0.213653	0.478822	0.210081	0.0226536	Replication Only
3-hydroxylaurate levels	Lipid	0.0394469	0.206546	0.848539	-0.672282	0.295333	0.0228249	Replication Only
6-hydroxyindole sulfate levels	Xenobiotics	0.037848	0.16315	0.816551	-0.573157	0.251844	0.0228554	Replication Only
Glutamine conjugate of C7H12O2 levels	Partially Characterized Molecules	-0.0950424	0.187768	0.612738	-0.52264	0.229957	0.0230399	Replication Only
Succinimide levels	Xenobiotics	0.175181	0.207446	0.398408	0.645516	0.287555	0.0247782	Replication Only
Tridecenedioate (C13:1-DC) levels	Lipid	-0.191591	0.124241	0.123052	-0.395777	0.176372	0.0248332	Replication Only
Glutamine conjugate of C6H10O2 (1) levels	Partially Characterized Molecules	-0.142727	0.20771	0.491993	-0.608294	0.272821	0.0257709	Replication Only
Sphingomyelin (d18:2/24:1, d18:1/24:2) levels	Lipid	0.0703944	0.103528	0.496534	0.352479	0.158365	0.0260316	Replication Only
Phosphocholine levels	Lipid	0.0803766	0.14366	0.575825	-0.487674	0.219114	0.026037	Replication Only
O-cresol sulfate levels	Xenobiotics	0.028868	0.210505	0.890922	-0.79545	0.36017	0.0272066	Replication Only
Octadecanedioate levels	Lipid	-0.286154	0.26067	0.272309	-0.762349	0.349497	0.0291631	Replication Only
X-12849 levels	Unknown	-0.0479581	0.300826	0.873337	-0.958576	0.439512	0.0291833	Replication Only
X-21285 levels	Unknown	-0.139633	0.111433	0.210181	-0.327295	0.151408	0.0306431	Replication Only
Sphingomyelin (d18:2/16:0, d18:1/16:1) levels	Lipid	0.0581575	0.116686	0.618195	0.383959	0.177644	0.0306648	Replication Only
Tyramine O-sulfate levels	Amino Acid	0.177566	0.319584	0.578473	-1.0551	0.489422	0.0310989	Replication Only
3-hydroxydecanoylcarnitine levels	Lipid	0.0732429	0.12566	0.559984	-0.332058	0.154663	0.0317954	Replication Only
Aspartate to glutamate ratio	Ratio	0.0490762	0.117061	0.675042	-0.351664	0.164252	0.0322742	Replication Only
X-13729 levels	Unknown	0.0255303	0.123125	0.835734	-0.376788	0.176663	0.0329407	Replication Only
Tetradecadienedioate (C14:2-DC) levels	Lipid	-0.614829	0.551475	0.264902	-1.66639	0.782179	0.0331349	Replication Only
N-palmitoyl-sphingosine (d18:1 to 16:0) to N-stearoyl-sphingosine (d18:1 to 18:0) ratio	Ratio	0.216813	0.12162	0.0746338	0.391455	0.185006	0.0343533	Replication Only
3-hydroxymyristate levels	Lipid	0.0568664	0.172039	0.740989	-0.498321	0.236331	0.0349816	Replication Only
Phytanate levels	Xenobiotics	-0.153101	0.140892	0.277189	-0.463679	0.221542	0.0363523	Replication Only
(16 or 17)-methylstearate (a19:0 or i19:0) levels	Lipid	-0.406135	0.392873	0.30125	-1.21949	0.590062	0.0387618	Replication Only
Methylsuccinoylcarnitine levels	Amino Acid	0.083068	0.109835	0.449472	0.324439	0.157348	0.0392153	Replication Only
Ferulic acid 4-sulfate levels	Xenobiotics	-0.0142873	0.218024	0.947751	-0.686541	0.333448	0.0395023	Replication Only
Branched-chain, straight-chain, or cyclopropyl 12:1 fatty acid levels	Partially Characterized Molecules	-0.0357978	0.130888	0.784468	-0.36118	0.17702	0.0413176	Replication Only
3-hydroxydodecanedioate levels	Lipid	0.140169	0.320996	0.662351	-1.01562	0.49873	0.041708	Replication Only
X-10458 levels	Unknown	-0.282142	0.161941	0.0814637	-0.453886	0.223115	0.0419198	Replication Only
Serine to alpha-ketobutyrate ratio	Ratio	0.0753217	0.234097	0.747638	0.693307	0.341769	0.0425011	Replication Only
Alpha-ketoglutarate levels	Energy	-0.0582874	0.16041	0.716332	-0.531157	0.262058	0.0426758	Replication Only
9-hydroxystearate levels	Lipid	0.0254275	0.139869	0.855744	-0.463191	0.229476	0.0435421	Replication Only
Carotene diol (1) levels	Cofactors and Vitamins	-0.125791	0.125918	0.317802	0.41719	0.208462	0.0453624	Replication Only
Nonanoylcarnitine (C9) levels	Lipid	0.117275	0.138985	0.398783	-0.380147	0.190028	0.0454488	Replication Only
X-12707 levels	Unknown	-0.00243425	0.0989894	0.980381	-0.270858	0.137368	0.0486369	Replication Only
Stearoyl sphingomyelin (d18:1/18:0) levels	Lipid	-0.18989	0.0979225	0.0524791	-0.0819187	0.149372	0.583404	Not Significant
1,3-dimethylurate levels	Xenobiotics	-0.341722	0.177497	0.0542003	-0.0186143	0.286238	0.94815	Not Significant
X-12730 levels	Unknown	-0.540773	0.281637	0.0548445	-0.338424	0.478327	0.479246	Not Significant
Maltose to sucrose ratio	Ratio	-2.25426	1.17488	0.0550202	0.516208	1.30228	0.691819	Not Significant
Dodecanedioate levels	Lipid	-0.456822	0.238393	0.0553322	-0.429242	0.316012	0.174367	Not Significant
2-aminobutyrate levels	Amino Acid	-0.451592	0.236854	0.0565688	-0.200886	0.31149	0.51898	Not Significant
N-stearoyl-sphingosine (d18:1/18:0) levels	Lipid	-0.200136	0.105295	0.0573384	-0.215807	0.173247	0.21289	Not Significant
Gamma-glutamylalanine levels	Peptide	0.260926	0.137289	0.0573605	0.0649317	0.235936	0.783156	Not Significant
X-19299 levels	Unknown	-0.305371	0.161989	0.0594114	-0.119207	0.262101	0.649244	Not Significant
X-11850 levels	Unknown	-0.235866	0.126125	0.0614707	-0.140001	0.221299	0.526972	Not Significant
2'-o-methyluridine levels	Nucleotide	0.322286	0.1732	0.0627766	-0.0304825	0.257741	0.905856	Not Significant
Histidine levels	Amino Acid	0.296714	0.159975	0.0636315	0.0867843	0.220041	0.693285	Not Significant
Acisoga levels	Amino Acid	0.317879	0.172928	0.0660307	-0.0363302	0.309265	0.906485	Not Significant
3-methyladipate levels	Lipid	-0.244028	0.133	0.0665348	-0.0701469	0.209701	0.737996	Not Significant
Cinnamoylglycine levels	Xenobiotics	-0.289091	0.159317	0.0695918	-0.112177	0.285506	0.694389	Not Significant
Galactonate levels	Carbohydrate	-0.675238	0.372533	0.0698994	-0.0536406	0.466027	0.908364	Not Significant
Cysteine s-sulfate levels	Amino Acid	-0.246316	0.136679	0.0715206	-0.167613	0.237456	0.48027	Not Significant
Phosphate to mannose ratio	Ratio	0.186782	0.103649	0.0715348	-0.0142432	0.153213	0.925932	Not Significant
X-21258 levels	Unknown	0.331714	0.184706	0.0725102	-0.527106	0.277836	0.0578043	Not Significant
N-acetyl-1-methylhistidine levels	Amino Acid	0.346129	0.193099	0.0730537	0.119049	0.307331	0.698487	Not Significant
X-11470 levels	Unknown	0.171978	0.0962864	0.0740824	-0.0147151	0.14304	0.918063	Not Significant
(2,4 or 2,5)-dimethylphenol sulfate levels	Xenobiotics	0.274944	0.153984	0.0741741	-0.510087	0.269511	0.0584055	Not Significant
Leucine levels	Amino Acid	-0.789404	0.442153	0.0742022	-0.535945	0.555991	0.335073	Not Significant
X-25828 levels	Unknown	0.775154	0.438189	0.076895	-0.203423	0.687929	0.767456	Not Significant
Plasma lactate levels	Carbohydrate	-0.318539	0.180214	0.0771354	-0.0142552	0.246233	0.953834	Not Significant
4-acetylphenol sulfate levels	Xenobiotics	0.420422	0.239348	0.0789975	0.0884638	0.362866	0.807392	Not Significant
2-palmitoleoyl-GPC (16:1) levels	Lipid	0.261203	0.149301	0.0802043	0.000340633	0.242216	0.998878	Not Significant
S-allylcysteine levels	Xenobiotics	0.917957	0.527248	0.0816778	-0.350848	0.803167	0.662234	Not Significant
Ornithine levels	Amino Acid	-0.252772	0.146028	0.0834559	-0.00997846	0.183405	0.956611	Not Significant
Bilirubin (Z,Z) to etiocholanolone glucuronide ratio	Ratio	0.216998	0.125563	0.0839536	-0.0720569	0.213754	0.73604	Not Significant
Mannonate levels	Xenobiotics	-0.176765	0.102589	0.0848801	0.0547062	0.145373	0.706682	Not Significant
5,6-dihydrothymine levels	Nucleotide	0.231665	0.134768	0.0856171	0.13545	0.210227	0.51938	Not Significant
Sphingomyelin (d18:1/17:0, d17:1/18:0, d19:1/16:0) levels	Lipid	-0.158535	0.0927027	0.0872385	-0.0391952	0.150334	0.794308	Not Significant
N-acetyl-2-aminoadipate levels	Amino Acid	0.358128	0.210505	0.0888895	-0.18318	0.277802	0.509645	Not Significant
Adenosine 5'-diphosphate (ADP) to mannitol to sorbitol ratio	Ratio	0.333292	0.196357	0.089626	-0.0105404	0.273796	0.969291	Not Significant
Cholic acid glucuronide levels	Lipid	0.343259	0.202897	0.0906866	0.37404	0.309814	0.227315	Not Significant
Ornithine to phosphate ratio	Ratio	-0.216643	0.12822	0.0910996	0.00419423	0.16267	0.97943	Not Significant
Histidine to asparagine ratio	Ratio	0.476167	0.282706	0.0921202	0.348921	0.411797	0.396821	Not Significant
X-21736 levels	Unknown	-0.22963	0.136622	0.0928079	-0.131944	0.226107	0.559525	Not Significant
X-24295 levels	Unknown	-0.125004	0.0745861	0.0937447	-0.217477	0.123033	0.077123	Not Significant
4-methyl-2-oxopentanoate levels	Amino Acid	-0.234012	0.140332	0.0954036	-0.265522	0.203989	0.193035	Not Significant
N-acetylneuraminate levels	Carbohydrate	0.288063	0.173005	0.0959024	-0.372476	0.267352	0.163558	Not Significant
Cys-gly, oxidized levels	Amino Acid	0.189948	0.114099	0.095961	-0.147198	0.145074	0.310279	Not Significant
Trans-2-hexenoylglycine levels	Lipid	-0.243129	0.146345	0.0966458	-0.298264	0.223939	0.182892	Not Significant
X-11795 levels	Unknown	0.195116	0.118253	0.0989451	-0.0351391	0.154074	0.819595	Not Significant
N1-methyladenosine levels	Nucleotide	-0.27524	0.167151	0.0996301	-0.133878	0.277404	0.629372	Not Significant
Ceramide (d18:1/17:0, d17:1/18:0) levels	Lipid	-0.169857	0.103207	0.0998057	-0.132465	0.141925	0.350641	Not Significant
Ribitol levels	Carbohydrate	0.187721	0.114142	0.100047	0.0753091	0.176092	0.668892	Not Significant
Gamma-glutamylcitrulline levels	Peptide	-0.194649	0.118617	0.1008	0.00600954	0.160809	0.970189	Not Significant
X-23680 levels	Unknown	0.221861	0.135346	0.101169	-0.108723	0.187749	0.562532	Not Significant
Isovalerylglycine levels	Amino Acid	-0.360828	0.221418	0.103182	-0.447182	0.343773	0.193325	Not Significant
N-acetylaspartate (naa) levels	Amino Acid	0.208601	0.128475	0.104447	0.16411	0.177086	0.35407	Not Significant
X-12701 levels	Unknown	-0.356441	0.219616	0.104585	0.601255	0.325895	0.0650475	Not Significant
Glycine to serine ratio	Ratio	-0.197801	0.121933	0.104759	-0.0924092	0.166802	0.579576	Not Significant
Inosine 5'-monophosphate (IMP) to phosphate ratio	Ratio	0.358721	0.221408	0.105194	0.150035	0.396017	0.704792	Not Significant
N-acetylasparagine levels	Amino Acid	0.615822	0.382235	0.107156	-0.191494	0.542899	0.724294	Not Significant
Aspartate to mannose ratio	Ratio	0.249832	0.155585	0.108326	-0.193573	0.226759	0.393299	Not Significant
Hyocholate levels	Lipid	0.236056	0.147365	0.109191	0.258376	0.224236	0.249218	Not Significant
Inosine 5'-monophosphate (IMP) to urate ratio	Ratio	0.249061	0.156895	0.112415	0.237091	0.27393	0.386755	Not Significant
Leucine to phosphate ratio	Ratio	-0.198612	0.125504	0.113534	-0.214439	0.175183	0.220918	Not Significant
Mannose to fructose ratio	Ratio	-0.268949	0.169963	0.113559	-0.280137	0.224817	0.21274	Not Significant
X-19438 levels	Unknown	-0.172353	0.108932	0.113601	-0.300572	0.164492	0.0676578	Not Significant
2-methoxyresorcinol sulfate levels	Xenobiotics	0.363271	0.231438	0.116503	0.274039	0.376529	0.466733	Not Significant
Arginine to ornithine ratio	Ratio	0.166861	0.106693	0.117834	0.110856	0.145486	0.446075	Not Significant
3-methyl-2-oxovalerate to 4-methyl-2-oxopentanoate ratio	Ratio	0.311767	0.200026	0.119083	0.317105	0.303816	0.296605	Not Significant
Citrulline to phosphate ratio	Ratio	-0.195764	0.126875	0.122839	0.0908921	0.176869	0.607325	Not Significant
1-(1-enyl-palmitoyl)-2-arachidonoyl-gpc (p-16:0/20:4) levels	Lipid	-0.168379	0.110393	0.127193	0.0834624	0.17365	0.630774	Not Significant
X-24494 levels	Unknown	-0.156515	0.103196	0.129348	-0.170699	0.170363	0.316357	Not Significant
Citrulline levels	Amino Acid	-0.168401	0.111348	0.130435	0.035978	0.154866	0.816292	Not Significant
X-18901 levels	Unknown	0.167163	0.110535	0.130457	0.17918	0.17695	0.31125	Not Significant
X-12812 levels	Unknown	0.447443	0.296456	0.13122	-0.314261	0.444035	0.479106	Not Significant
N2,n2-dimethylguanosine levels	Nucleotide	-0.183705	0.122544	0.13385	-0.158196	0.171232	0.355554	Not Significant
Glycosyl ceramide (d18:1/23:1, d17:1/24:1) levels	Lipid	-0.216547	0.144688	0.134487	-0.0133598	0.205846	0.948252	Not Significant
X-11315 levels	Unknown	0.2091	0.140335	0.136225	0.302013	0.198094	0.12736	Not Significant
16a-hydroxy DHEA 3-sulfate levels	Lipid	-0.141409	0.0950361	0.136764	-0.125149	0.151562	0.408956	Not Significant
1-stearoyl-2-oleoyl-gpc (18:0/18:1) levels	Lipid	0.290709	0.19619	0.1384	0.133601	0.353407	0.705402	Not Significant
1,5-anhydroglucitol (1,5-ag) levels	Carbohydrate	0.161251	0.108879	0.138605	0.310507	0.159251	0.0512008	Not Significant
3-aminoisobutyrate levels	Nucleotide	-0.222098	0.150088	0.138929	0.0388315	0.254035	0.87851	Not Significant
Gamma-glutamylglutamine levels	Peptide	0.157998	0.107107	0.140173	0.00876667	0.157446	0.955596	Not Significant
3-hydroxy-3-methylglutarate levels	Lipid	0.718266	0.487981	0.141044	-1.23156	0.727995	0.0906998	Not Significant
Malonylcarnitine levels	Lipid	0.38085	0.259156	0.141676	0.319068	0.317846	0.315454	Not Significant
Trans-urocanate levels	Amino Acid	0.717848	0.488544	0.141735	0.494533	0.687972	0.472247	Not Significant
N-acetylcarnosine levels	Amino Acid	-0.100192	0.0682842	0.1423	0.0070857	0.101592	0.944395	Not Significant
Histidine to glutamine ratio	Ratio	0.29518	0.201917	0.143772	0.152038	0.287097	0.59641	Not Significant
Histidine to pyruvate ratio	Ratio	0.128894	0.0882582	0.144174	0.0858989	0.118012	0.466685	Not Significant
Indoleacetate levels	Amino Acid	-0.436209	0.298941	0.144515	0.01907	0.486378	0.968724	Not Significant
5-dodecenoylcarnitine (C12:1) levels	Lipid	0.222222	0.152647	0.145451	-0.0468753	0.202886	0.817282	Not Significant
Alpha-tocopherol levels	Cofactors and Vitamins	-0.297498	0.204613	0.145959	0.51761	0.293625	0.0779293	Not Significant
Hexanoylglycine levels	Lipid	-0.502189	0.345827	0.146463	-0.432219	0.507532	0.394431	Not Significant
Levulinoylcarnitine levels	Xenobiotics	0.419784	0.290125	0.147924	0.0537885	0.449992	0.904854	Not Significant
Carnitine levels	Lipid	0.191898	0.13293	0.148849	0.248944	0.150263	0.0975773	Not Significant
Caprylate (8:0) levels	Lipid	-0.268894	0.186404	0.149152	-0.290842	0.30562	0.341277	Not Significant
3-carboxy-4-methyl-5-propyl-2-furanpropanoate (cmpf) levels	Lipid	-0.176304	0.122801	0.15109	-0.0239553	0.204254	0.906637	Not Significant
Lysine levels	Amino Acid	-0.140068	0.0978588	0.152337	-0.0317885	0.150014	0.832183	Not Significant
Sebacate (C10-DC) levels	Lipid	-0.227717	0.159234	0.152695	-0.404321	0.260967	0.121306	Not Significant
Alpha-tocopherol to sulfate ratio	Ratio	-0.186016	0.130338	0.153527	0.242622	0.208845	0.245343	Not Significant
Nisinate (24:6n3) levels	Lipid	-0.276401	0.194274	0.154813	-0.550517	0.283384	0.0520584	Not Significant
Mannose to N-acetylglucosamine to N-acetylgalactosamine ratio	Ratio	-0.21368	0.150469	0.155581	-0.0222652	0.205419	0.913687	Not Significant
Cortisone to cortisol ratio	Ratio	0.195511	0.137694	0.15564	-0.0898724	0.213283	0.673481	Not Significant
Bilirubin (Z,Z) to glucuronate ratio	Ratio	0.297483	0.210153	0.156906	0.220437	0.298269	0.459873	Not Significant
N-formylanthranilic acid levels	Amino Acid	-0.22189	0.158737	0.16216	-0.0172006	0.268732	0.948965	Not Significant
Cortolone glucuronide (1) levels	Lipid	-0.162008	0.116484	0.16428	-0.155996	0.164507	0.342995	Not Significant
N-stearoyl-sphingadienine (d18:2/18:0) levels	Lipid	-0.178944	0.129492	0.167005	-0.0574953	0.195833	0.769069	Not Significant
N-acetylglycine levels	Amino Acid	-0.157206	0.11411	0.168302	-0.149478	0.16441	0.363256	Not Significant
Prolylglycine levels	Peptide	-0.271912	0.198393	0.170509	-0.106189	0.277297	0.701763	Not Significant
X-22834 levels	Unknown	-0.234401	0.173234	0.176028	-0.07176	0.288801	0.803767	Not Significant
Xanthurenate levels	Amino Acid	-0.242034	0.180357	0.179607	0.0532879	0.253607	0.833574	Not Significant
N-acetyl-L-glutamine levels	Amino Acid	0.134785	0.100512	0.179927	-0.0457989	0.159309	0.773741	Not Significant
X-13728 levels	Unknown	0.211785	0.158342	0.181054	-0.106574	0.235441	0.650796	Not Significant
N-acetylthreonine levels	Amino Acid	0.175102	0.130948	0.181162	0.342008	0.204765	0.0948701	Not Significant
Caproate (6:0) levels	Lipid	0.156113	0.117116	0.182542	-0.0432107	0.196592	0.826028	Not Significant
Phosphate to tryptophan ratio	Ratio	0.332107	0.249273	0.18276	-0.399525	0.360479	0.267726	Not Significant
Glycolithocholate sulfate levels	Lipid	-0.202273	0.151902	0.18299	-0.36132	0.225484	0.109063	Not Significant
X-25271 levels	Unknown	0.244108	0.184497	0.185802	0.483224	0.283407	0.088184	Not Significant
5-hydroxyindole sulfate levels	Amino Acid	-0.152458	0.116421	0.190351	-0.220307	0.196948	0.263309	Not Significant
Indoleacetoylcarnitine levels	Amino Acid	-0.206936	0.15833	0.191217	0.0260692	0.216604	0.904202	Not Significant
X-22776 levels	Unknown	0.818068	0.6274	0.192267	0.995916	1.11443	0.371509	Not Significant
N-palmitoyl-heptadecasphingosine (d17:1/16:0) levels	Lipid	-0.124382	0.0957978	0.194156	-0.00391494	0.13672	0.977156	Not Significant
Phosphate to valine ratio	Ratio	0.195134	0.150663	0.195262	0.0405258	0.19582	0.836046	Not Significant
2-aminooctanoate levels	Lipid	-0.192294	0.148781	0.196199	-0.272406	0.214989	0.20513	Not Significant
Pyruvate to N-acetylneuraminate ratio	Ratio	-0.158489	0.122781	0.196764	0.0464573	0.167471	0.781469	Not Significant
X-12740 levels	Unknown	0.15576	0.120926	0.197727	0.322716	0.185337	0.0816427	Not Significant
Mannose to S-methylcysteine ratio	Ratio	-0.122265	0.0954963	0.200436	-0.0963215	0.155149	0.53471	Not Significant
Methionine sulfone levels	Amino Acid	-0.137953	0.107757	0.200466	-0.128415	0.161439	0.426356	Not Significant
X-16580 levels	Unknown	-0.161656	0.126985	0.203005	-0.141706	0.203329	0.485846	Not Significant
Perfluorooctanoate (PFOA) levels	Xenobiotics	0.346649	0.272517	0.203364	-0.506689	0.40034	0.205639	Not Significant
N-acetyl-L-alanine levels	Amino Acid	-0.124967	0.0987613	0.205749	0.116185	0.165643	0.483041	Not Significant
Cortisol levels (plasma)	Lipid	-0.174693	0.138536	0.207312	0.0231801	0.190639	0.903222	Not Significant
Hexanoylglutamine levels	Lipid	-0.141748	0.112438	0.207426	-0.241534	0.159021	0.128793	Not Significant
X-18922 levels	Unknown	0.0931086	0.0744361	0.210988	-0.109624	0.123728	0.375612	Not Significant
Cis-3,4-methyleneheptanoylglycine levels	Lipid	-0.187696	0.150873	0.213476	-0.165604	0.212647	0.436114	Not Significant
Butyrate/isobutyrate (4:0) levels	Lipid	-0.189777	0.152547	0.213478	0.326179	0.206652	0.114474	Not Significant
X-11372 levels	Unknown	-0.145751	0.117222	0.213731	-0.211823	0.190091	0.26514	Not Significant
Glycine conjugate of C10H12O2 levels	Partially Characterized Molecules	-0.683688	0.550601	0.214343	-1.0333	0.866422	0.233026	Not Significant
X-12013 levels	Unknown	-0.289644	0.233368	0.214552	-0.466166	0.374061	0.21268	Not Significant
Phosphate to N-acetylneuraminate ratio	Ratio	-1.56528	1.26341	0.215371	1.07993	2.0007	0.589351	Not Significant
Spermidine to (N(1) + N(8))-acetylspermidine ratio	Ratio	0.129491	0.10466	0.215991	-0.136238	0.157682	0.387587	Not Significant
X-24544 levels	Unknown	-0.158947	0.128703	0.216837	-0.244819	0.2267	0.280176	Not Significant
Carotene diol (3) levels	Cofactors and Vitamins	-0.254988	0.206577	0.217073	0.454394	0.308941	0.141342	Not Significant
Aspartate to citrulline ratio	Ratio	0.153732	0.125197	0.219476	-0.130239	0.182221	0.474777	Not Significant
N6,N6-dimethyllysine levels	Amino Acid	-0.163638	0.133486	0.220244	0.233856	0.212182	0.270399	Not Significant
Glucose to sucrose ratio	Ratio	-0.2655	0.217118	0.221391	0.0350138	0.292697	0.90478	Not Significant
Docosahexaenoylcarnitine (C22:6) levels	Lipid	0.289712	0.237394	0.222319	-0.258971	0.322356	0.42176	Not Significant
2,4-di-tert-butylphenol levels	Xenobiotics	0.217419	0.178435	0.223045	-0.0485976	0.304209	0.873078	Not Significant
Carnitine C4 levels	Lipid	0.180224	0.147955	0.223186	0.228544	0.189365	0.227473	Not Significant
Sucrose levels	Carbohydrate	1.42559	1.17112	0.223497	-0.468914	1.54907	0.762113	Not Significant
Propionylcarnitine (c3) levels	Lipid	0.203764	0.167714	0.224386	0.0335578	0.172211	0.845499	Not Significant
Histidine to phosphate ratio	Ratio	0.150516	0.123959	0.224653	0.0862421	0.194401	0.65731	Not Significant
N-oleoyltaurine levels	Lipid	0.187373	0.155113	0.227056	-0.184431	0.199851	0.356089	Not Significant
X-14056 levels	Unknown	-0.120289	0.100257	0.230214	-0.0527788	0.146073	0.717861	Not Significant
Glutarylcarnitine (c5-dc) levels	Amino Acid	0.119147	0.0993111	0.230244	0.0562197	0.137533	0.682707	Not Significant
Pyruvate levels	Carbohydrate	-0.104557	0.0873539	0.231332	-0.113214	0.125373	0.366517	Not Significant
Nicotinamide levels	Cofactors and Vitamins	-0.139981	0.117103	0.231945	-0.225563	0.195425	0.248411	Not Significant
Piperine levels	Xenobiotics	-0.213268	0.178515	0.232215	-0.247694	0.247012	0.315975	Not Significant
X-21339 levels	Unknown	-0.148286	0.124511	0.233674	-0.119471	0.197016	0.544248	Not Significant
Hypotaurine to cysteine ratio	Ratio	0.120257	0.101233	0.234866	0.0854897	0.150586	0.570229	Not Significant
3-(3-amino-3-carboxypropyl)uridine levels	Nucleotide	0.129229	0.10908	0.236132	0.025161	0.177744	0.88743	Not Significant
X-17653 levels	Unknown	-0.134729	0.113836	0.236599	-0.163822	0.171688	0.339991	Not Significant
Citrulline to dimethylarginine (SDMA + ADMA) ratio	Ratio	-0.142205	0.12051	0.237992	-0.0736865	0.159567	0.644231	Not Significant
Dopamine 4-sulfate levels	Amino Acid	0.289234	0.246016	0.239726	0.317838	0.335443	0.343374	Not Significant
Carnitine C14:1 levels	Lipid	0.168441	0.143737	0.241251	-0.029792	0.178773	0.867648	Not Significant
X-12544 levels	Unknown	0.225424	0.192458	0.241483	0.291498	0.282915	0.302852	Not Significant
Serine to alpha-tocopherol ratio	Ratio	0.184834	0.157889	0.241738	-0.121911	0.211018	0.563447	Not Significant
X-12112 levels	Unknown	-0.163406	0.140108	0.243499	-0.107473	0.193286	0.57819	Not Significant
X-12411 levels	Unknown	0.192175	0.164806	0.243586	-0.292937	0.237029	0.216507	Not Significant
X-12104 levels	Unknown	0.116049	0.0998543	0.245162	0.110998	0.139573	0.426458	Not Significant
Undecenoylcarnitine (C11:1) levels	Lipid	0.115287	0.0994389	0.246304	-0.255262	0.144856	0.0780399	Not Significant
Picolinoylglycine levels	Lipid	-0.250867	0.216453	0.246459	-0.0881765	0.293104	0.763539	Not Significant
Linolenoylcarnitine (C18:3) levels	Lipid	0.249494	0.215915	0.247879	0.194205	0.280234	0.488302	Not Significant
Creatinine levels	Amino Acid	-0.14131	0.122652	0.249269	-0.0039662	0.175903	0.982011	Not Significant
Benzoate to oleoyl-linoleoyl-glycerol (18:1 to 18:2) [2] ratio	Ratio	-0.210422	0.182668	0.249345	-0.400237	0.266772	0.133537	Not Significant
Sphingomyelin (d18:1/22:2, d18:2/22:1, d16:1/24:2) levels	Lipid	-0.114463	0.0994671	0.249829	0.251734	0.149733	0.0927207	Not Significant
Methionine sulfoxide levels	Amino Acid	-0.159183	0.138568	0.250651	-0.0983484	0.195155	0.614296	Not Significant
Bilirubin (Z,Z) to taurocholate ratio	Ratio	0.143618	0.125202	0.251345	0.0623219	0.163036	0.702269	Not Significant
Alanine to pyruvate ratio	Ratio	0.184878	0.16119	0.251397	-0.158059	0.25855	0.540982	Not Significant
Furaneol sulfate levels	Xenobiotics	0.211167	0.184233	0.251713	0.169982	0.28633	0.55274	Not Significant
Hexadecadienoate (16:2n6) levels	Lipid	-0.171634	0.150388	0.253755	-0.227184	0.223608	0.309634	Not Significant
Sphingomyelin (d18:1/20:0, d16:1/22:0) levels	Lipid	-0.111652	0.0979955	0.254554	-0.0247453	0.140796	0.860488	Not Significant
X-17357 levels	Unknown	0.0996458	0.0876287	0.255481	-0.0489099	0.14093	0.728553	Not Significant
2-methylserine levels	Amino Acid	-0.155372	0.137161	0.257312	-0.108594	0.237571	0.647599	Not Significant
X-13507 levels	Unknown	0.187145	0.165396	0.257844	-0.155591	0.255169	0.542022	Not Significant
X-21752 levels	Unknown	0.408347	0.361826	0.259078	0.250252	0.527048	0.634916	Not Significant
Betaine levels	Amino Acid	-0.146132	0.129591	0.259471	-0.0410389	0.184413	0.823895	Not Significant
Ceramide (d18:1/16:0) levels	Lipid	-0.151423	0.1344	0.259884	0.0333157	0.223928	0.881728	Not Significant
Cholate to taurocholate ratio	Ratio	0.133641	0.11874	0.260382	0.0783398	0.202498	0.698854	Not Significant
X-11880 levels	Unknown	-0.115213	0.102392	0.260498	-0.212548	0.160746	0.18608	Not Significant
Thyroxine to taurocholate ratio	Ratio	0.158489	0.141119	0.261401	-0.0162084	0.18499	0.93018	Not Significant
Succinate levels	Energy	0.194618	0.173835	0.262902	-0.129846	0.242128	0.591773	Not Significant
4-hydroxy-2-oxoglutaric acid levels	Lipid	0.161911	0.1449	0.263824	0.182418	0.237437	0.44232	Not Significant
Dihomo-linoleate (20:2n6) levels	Lipid	-0.268922	0.241917	0.266298	-0.434681	0.344335	0.206813	Not Significant
Benzoate levels	Xenobiotics	-0.336991	0.303562	0.266946	-0.73665	0.505878	0.145342	Not Significant
Spermidine to ergothioneine ratio	Ratio	0.244521	0.220965	0.268464	-0.096582	0.217554	0.657082	Not Significant
Serine to threonine ratio	Ratio	0.132148	0.119467	0.268662	0.0539069	0.175929	0.759291	Not Significant
X-12844 levels	Unknown	0.114898	0.104063	0.269545	0.0865988	0.145741	0.552379	Not Significant
4-methylcatechol sulfate levels	Xenobiotics	0.626478	0.569031	0.270916	0.462312	1.00778	0.64642	Not Significant
Isoleucine to phosphate ratio	Ratio	-0.160261	0.145811	0.271724	-0.177667	0.200404	0.375324	Not Significant
Serine to pyruvate ratio	Ratio	0.103189	0.0940429	0.272532	0.136338	0.142999	0.34038	Not Significant
Pentose acid levels	Partially Characterized Molecules	0.313955	0.286718	0.273519	0.800153	0.430334	0.0629741	Not Significant
X-12410 levels	Unknown	0.213178	0.195073	0.274477	0.017367	0.281382	0.950785	Not Significant
Histidine to alanine ratio	Ratio	0.118525	0.1086	0.275102	0.152228	0.148001	0.303686	Not Significant
1-palmitoyl-2-linoleoyl-GPI (16:0/18:2) levels	Lipid	0.161222	0.148032	0.276107	0.0724468	0.253948	0.775428	Not Significant
Glycosyl-N-stearoyl-sphingosine (d18:1/18:0) levels	Lipid	-0.106478	0.0977995	0.27627	0.0488646	0.146989	0.739558	Not Significant
N-acetylvaline levels	Amino Acid	-0.20616	0.190513	0.279195	0.170538	0.274296	0.53412	Not Significant
Spermidine to pyruvate ratio	Ratio	0.112903	0.104456	0.279756	-0.0548184	0.132161	0.678299	Not Significant
Tryptophan betaine levels	Amino Acid	-0.109881	0.101797	0.280402	0.109045	0.138578	0.431347	Not Significant
2,2'-Methylenebis(6-tert-butyl-p-cresol) levels	Xenobiotics	0.256807	0.238694	0.281978	-0.244079	0.343749	0.477674	Not Significant
Methionine to methionine sulfoxide ratio	Ratio	0.202909	0.18862	0.282035	-0.0662543	0.267941	0.804698	Not Significant
Sphingomyelin (d18:1/19:0, d19:1/18:0) levels	Lipid	-0.103068	0.09582	0.282086	-0.0998377	0.143287	0.485948	Not Significant
Salicylate to citrate ratio	Ratio	-0.268426	0.249559	0.282105	0.0215675	0.407719	0.957813	Not Significant
3,7-dimethylurate levels	Xenobiotics	0.140672	0.131059	0.283115	-0.190176	0.200557	0.343007	Not Significant
Blood sugar levels	Carbohydrate	-0.330935	0.309723	0.285302	0.0222332	0.407823	0.956523	Not Significant
S-1-pyrroline-5-carboxylate levels	Amino Acid	0.183061	0.171428	0.285586	0.162965	0.234586	0.48725	Not Significant
Dihomo-linolenoylcarnitine (C20:3n3 or 6) levels	Lipid	0.130951	0.122839	0.286406	0.139228	0.155118	0.369417	Not Significant
X-21283 levels	Unknown	-0.146896	0.13792	0.28684	-0.023584	0.21336	0.911984	Not Significant
1,2-dipalmitoyl-gpc (16:0/16:0) levels	Lipid	-0.167285	0.157396	0.287859	0.302945	0.257876	0.240086	Not Significant
5alpha-androstan-3alpha,17beta-diol monosulfate (2) levels	Lipid	0.519304	0.488612	0.287866	0.483388	0.609404	0.427652	Not Significant
X-18886 levels	Unknown	-0.119688	0.112664	0.288081	-0.28072	0.169932	0.0985444	Not Significant
3-bromo-5-chloro-2,6-dihydroxybenzoic acid levels	Xenobiotics	-0.156627	0.148053	0.290095	-0.239592	0.225764	0.288578	Not Significant
Beta-hydroxyisovaleroylcarnitine levels	Amino Acid	0.144009	0.136382	0.291003	0.0517186	0.152296	0.734163	Not Significant
Salicylate to oxalate (ethanedioate) ratio	Ratio	-0.168875	0.160544	0.292847	-0.097519	0.298693	0.744057	Not Significant
1-palmitoyl-GPI (16:0) levels	Lipid	0.201241	0.191537	0.293414	0.0726227	0.293255	0.80441	Not Significant
Myristate (14:0) levels	Lipid	-0.237937	0.226812	0.294155	-0.662956	0.359328	0.0650391	Not Significant
Nonadecanoate (19:0) levels	Lipid	-0.651709	0.621271	0.294181	-1.39279	0.912568	0.126953	Not Significant
1-methylnicotinamide levels	Cofactors and Vitamins	-0.110818	0.105946	0.295569	0.0151028	0.163794	0.926534	Not Significant
2-hydroxyhippurate (salicylurate) levels	Xenobiotics	-0.667243	0.638519	0.29603	-0.285014	1.07766	0.791413	Not Significant
2-hydroxy-3-methylvalerate levels	Amino Acid	-0.105745	0.101452	0.297269	-0.0951955	0.16658	0.567681	Not Significant
N-methyl-2-pyridone-5-carboxamide levels	Cofactors and Vitamins	-0.190537	0.183147	0.298176	0.246538	0.241242	0.306803	Not Significant
Glycerophosphorylcholine (GPC) levels	Lipid	-0.117749	0.113669	0.300254	-0.0545468	0.163677	0.738939	Not Significant
5alpha-androstan-3beta,17beta-diol disulfate levels	Lipid	0.125232	0.121127	0.301191	-0.00363827	0.161671	0.982046	Not Significant
O-sulfo-l-tyrosine levels	Xenobiotics	-0.16156	0.157217	0.304125	0.0646614	0.245739	0.79245	Not Significant
X-24728 levels	Unknown	-0.123529	0.120315	0.304557	-0.140435	0.163214	0.389548	Not Significant
N-alpha-acetylornithine levels	Amino Acid	-0.163573	0.160333	0.30763	-0.245671	0.235175	0.296193	Not Significant
Margarate (17:0) levels	Lipid	-0.271669	0.266407	0.307847	-0.750428	0.390121	0.0544075	Not Significant
Glyco-beta-muricholate levels	Lipid	-0.143574	0.140833	0.307983	0.0885569	0.236572	0.708156	Not Significant
Spermidine to ornithine ratio	Ratio	0.119708	0.117436	0.308039	-0.0390692	0.137332	0.776037	Not Significant
X-25265 levels	Unknown	0.170979	0.168708	0.31084	-0.154881	0.247583	0.531596	Not Significant
2R,3R-dihydroxybutyrate levels	Lipid	-0.135583	0.134107	0.312014	0.32169	0.226943	0.156339	Not Significant
N-acetyl-3-methylhistidine levels	Amino Acid	0.10076	0.099978	0.313538	-0.0164901	0.156042	0.915839	Not Significant
Taurocholate to oxalate (ethanedioate) ratio	Ratio	-0.113538	0.113079	0.315351	-0.00261835	0.160102	0.986952	Not Significant
Glucuronate to androsterone glucuronide ratio	Ratio	-0.144617	0.144468	0.31681	-0.226719	0.215492	0.292754	Not Significant
Alpha-ketoglutarate to ornithine ratio	Ratio	0.152118	0.152009	0.316965	-0.248808	0.209146	0.234189	Not Significant
(S)-a-amino-omega-caprolactam levels	Xenobiotics	-0.129505	0.130454	0.320845	-0.104079	0.201972	0.606333	Not Significant
Adenosine 5'-monophosphate (AMP) to leucine ratio	Ratio	0.163032	0.164515	0.321691	0.0232975	0.23097	0.919655	Not Significant
Carnitine to propionylcarnitine (C3) ratio	Ratio	-0.148082	0.149848	0.323049	-0.0345053	0.175235	0.843899	Not Significant
Stearate (18:0) levels	Lipid	-0.227604	0.230486	0.3234	-0.669149	0.351018	0.0566102	Not Significant
X-12127 levels	Unknown	0.171401	0.174141	0.324986	0.306259	0.268956	0.254831	Not Significant
Phosphate to tyrosine ratio	Ratio	0.110102	0.112582	0.328089	0.0710923	0.159643	0.656088	Not Significant
1-palmitoyl-2-linoleoyl-gpc (16:0/18:2) levels	Lipid	-0.0953914	0.0976404	0.328586	0.0277889	0.155406	0.858083	Not Significant
N-palmitoyl-sphinganine (d18:0/16:0) levels	Lipid	-0.173954	0.178345	0.329372	-0.30102	0.239637	0.209062	Not Significant
X-18935 levels	Unknown	-0.129134	0.132745	0.330653	0.00979519	0.222246	0.964846	Not Significant
1-(1-enyl-stearoyl)-2-arachidonoyl-GPE (p-18:0/20:4) levels	Lipid	-0.185976	0.191404	0.331229	-0.2314	0.304028	0.44659	Not Significant
17alpha-hydroxypregnanolone glucuronide levels	Lipid	-0.105449	0.109069	0.333642	-0.0867132	0.149732	0.562505	Not Significant
Phenol sulfate levels	Amino Acid	-0.115339	0.119607	0.334888	-0.0465305	0.188642	0.805171	Not Significant
Salicylate levels	Xenobiotics	-0.296243	0.307857	0.335912	-0.0718349	0.541811	0.894523	Not Significant
Caffeine levels	Xenobiotics	-0.234542	0.243961	0.336355	-0.29978	0.417136	0.472348	Not Significant
Glycine to alanine ratio	Ratio	-0.0903999	0.0940306	0.336357	0.0642893	0.142583	0.652068	Not Significant
X-21733 levels	Unknown	-0.101422	0.105623	0.336938	0.0735553	0.152237	0.62898	Not Significant
Maltotriose levels	Carbohydrate	-0.240972	0.251273	0.337556	-0.098368	0.360232	0.784801	Not Significant
X-18887 levels	Unknown	-0.199347	0.208017	0.337902	-0.0191221	0.372689	0.95908	Not Significant
Glucose to fructose ratio	Ratio	-0.195453	0.204325	0.338778	-0.366961	0.280194	0.190309	Not Significant
Adenosine 5'-monophosphate (AMP) to inosine 5'-monophosphate (IMP) ratio	Ratio	-0.156467	0.163774	0.339382	-0.117583	0.251968	0.640746	Not Significant
Pantoate levels	Cofactors and Vitamins	-0.14741	0.154495	0.340012	-0.156653	0.243558	0.520104	Not Significant
Alpha-ketoglutaramate levels	Amino Acid	0.11241	0.118007	0.340808	0.305546	0.180568	0.0906196	Not Significant
X-17010 levels	Unknown	-0.16215	0.170276	0.340956	-0.0442692	0.294898	0.880672	Not Significant
Cortisol to 4-cholesten-3-one ratio	Ratio	-0.356523	0.374691	0.341345	-0.25869	0.523057	0.620902	Not Significant
1-palmitoyl-2-oleoyl-GPI (16:0/18:1) levels	Lipid	0.133585	0.140598	0.342051	-0.0817321	0.217862	0.707545	Not Significant
3-hydroxyoleoylcarnitine levels	Lipid	0.181283	0.191353	0.343446	-0.0969865	0.234887	0.679675	Not Significant
1-stearoyl-2-oleoyl-GPI (18:0/18:1) levels	Lipid	0.104404	0.110357	0.344121	0.0545715	0.153807	0.722735	Not Significant
Tryptophan levels	Amino Acid	-0.294681	0.311531	0.344193	0.329925	0.429937	0.442856	Not Significant
1-palmitoyl-2-palmitoleoyl-gpc (16:0/16:1) levels	Lipid	0.175142	0.185226	0.344375	0.102064	0.314548	0.745576	Not Significant
Deoxycarnitine levels	Lipid	0.139774	0.147844	0.344448	-0.37313	0.244128	0.126408	Not Significant
Gamma-glutamyl-2-aminobutyrate levels	Peptide	-0.278892	0.295036	0.344514	-0.412243	0.481536	0.391942	Not Significant
Glycine to phosphate ratio	Ratio	-0.106696	0.113127	0.345605	0.0175716	0.161684	0.913457	Not Significant
X-26054 levels	Unknown	-0.190183	0.201825	0.346032	0.0436542	0.279128	0.875722	Not Significant
X-25343 levels	Unknown	0.0817267	0.0870187	0.347636	-0.0303693	0.134308	0.821111	Not Significant
2-hydroxyphenylacetate levels	Amino Acid	-0.189424	0.201879	0.348087	0.230981	0.305636	0.449806	Not Significant
Palmitoleoylcarnitine (C16:1) levels	Lipid	0.14409	0.153766	0.348723	-0.0296836	0.188382	0.874795	Not Significant
Glycine levels	Amino Acid	-0.0906479	0.0967863	0.348976	-0.0104941	0.14057	0.94049	Not Significant
1-oleoyl-GPI (18:1) levels	Lipid	0.157584	0.168541	0.349796	-0.047266	0.245275	0.847189	Not Significant
Heneicosapentaenoate (21:5n3) levels	Lipid	-0.163245	0.174877	0.350572	-0.469908	0.253815	0.0641146	Not Significant
2-hydroxydecanoate levels	Lipid	0.146936	0.157564	0.351053	0.305331	0.26596	0.250955	Not Significant
N6-methyllysine levels	Amino Acid	-0.105804	0.113562	0.351499	0.124118	0.174961	0.478073	Not Significant
X-12026 levels	Unknown	-0.0876632	0.0941774	0.351941	-0.0405057	0.143253	0.777363	Not Significant
Palmitoylcarnitine levels (Metabolon platform)	Lipid	0.184664	0.198538	0.352309	-0.108277	0.26151	0.678841	Not Significant
X-16935 levels	Unknown	-0.103708	0.111816	0.353673	0.00194253	0.151033	0.989738	Not Significant
2-oxoarginine levels	Amino Acid	0.121919	0.132329	0.356874	0.194485	0.204928	0.342601	Not Significant
X-23648 levels	Unknown	-0.160758	0.17518	0.358789	-0.198596	0.258858	0.442963	Not Significant
X-25433 levels	Unknown	0.105357	0.114996	0.359572	-0.112188	0.157286	0.475677	Not Significant
2-hydroxybutyrate/2-hydroxyisobutyrate levels	Amino Acid	-0.176918	0.193533	0.360639	-0.185365	0.275008	0.50029	Not Significant
Glucuronide of piperine metabolite C17H21NO3 (3) levels	Xenobiotics	0.202643	0.221772	0.360849	0.109345	0.305396	0.720312	Not Significant
P-cresol sulfate levels	Xenobiotics	0.103851	0.113915	0.361951	-0.192846	0.194613	0.321723	Not Significant
Propionylglycine levels	Lipid	-0.102677	0.112691	0.362225	0.124546	0.176572	0.48059	Not Significant
Hypotaurine levels	Amino Acid	0.0872469	0.095901	0.362949	-0.0586697	0.156919	0.708489	Not Significant
Choline to taurocholate ratio	Ratio	0.154814	0.170482	0.363827	-0.0511077	0.235254	0.828017	Not Significant
Gulonate levels	Cofactors and Vitamins	-0.184222	0.202995	0.364133	0.284267	0.292035	0.330353	Not Significant
3-amino-2-piperidone levels	Amino Acid	-0.0894825	0.0986924	0.364576	-0.13263	0.155478	0.393631	Not Significant
Imidazole lactate levels	Amino Acid	-0.0883518	0.0976254	0.365461	0.0583829	0.171354	0.733318	Not Significant
1-linoleoylglycerol (18:2) levels	Lipid	0.339757	0.375587	0.365675	-0.351257	0.565678	0.534633	Not Significant
Isovalerylcarnitine (C5) levels	Amino Acid	0.159691	0.176582	0.365814	0.147745	0.184141	0.422353	Not Significant
Sulfate of piperine metabolite C16H19NO3 (3) levels	Xenobiotics	-0.112222	0.124331	0.366735	-0.110878	0.172881	0.521291	Not Significant
1-stearoyl-2-arachidonoyl-GPE (18:0/20:4) levels	Lipid	-0.131917	0.146267	0.367115	0.129087	0.195545	0.509165	Not Significant
Alpha-ketoglutarate to succinate ratio	Ratio	-0.148308	0.165085	0.368985	-0.0724405	0.242227	0.764894	Not Significant
3b-hydroxy-5-cholenoic acid levels	Lipid	0.13384	0.149029	0.369141	0.00160503	0.234341	0.994535	Not Significant
1-(1-enyl-stearoyl)-GPE (p-18:0) levels	Lipid	-0.0966534	0.107659	0.369307	-0.2491	0.172015	0.147579	Not Significant
Decanoylcarnitine (C10) levels	Lipid	0.136099	0.151923	0.370337	-0.329221	0.209796	0.116591	Not Significant
Ethylmalonate levels	Amino Acid	-0.184539	0.20601	0.370371	0.271917	0.337099	0.419875	Not Significant
Dopamine 4-sulfate to dopamine 3-O-sulfate ratio	Ratio	0.127423	0.143641	0.37503	-0.141569	0.207729	0.49555	Not Significant
Cholesterol to linoleoyl-arachidonoyl-glycerol (18:2 to 20:4) [2] ratio	Ratio	0.126283	0.142441	0.375317	-0.0459332	0.181193	0.799878	Not Significant
Glycerophosphoethanolamine levels	Lipid	-0.107219	0.121533	0.377659	-0.245424	0.184294	0.182959	Not Significant
1-palmitoyl-2-oleoyl-GPE (16:0/18:1) levels	Lipid	0.109701	0.125172	0.38081	0.158407	0.186535	0.395763	Not Significant
Glycolithocholate levels	Lipid	-0.131087	0.149578	0.380822	-0.425184	0.225314	0.0591512	Not Significant
Adenosine 5'-monophosphate (AMP) to valine ratio	Ratio	0.13958	0.159329	0.381005	-0.104155	0.213954	0.626394	Not Significant
Bilirubin (E,Z or Z,E) levels	Cofactors and Vitamins	0.121006	0.138147	0.381075	-0.0627663	0.191083	0.742551	Not Significant
Cis-4-decenoylcarnitine (C10:1) levels	Lipid	0.126708	0.145304	0.383195	-0.150501	0.205243	0.463388	Not Significant
X-24812 levels	Unknown	0.136335	0.156594	0.38396	0.111469	0.232681	0.631892	Not Significant
Arachidoylcarnitine (C20) levels	Lipid	0.118566	0.136194	0.383991	0.0679056	0.161171	0.673517	Not Significant
Etiocholanolone glucuronide levels	Lipid	-0.0884316	0.101635	0.384252	0.0598823	0.157691	0.704135	Not Significant
Acetylcarnitine (C2) to propionylcarnitine (C3) ratio	Ratio	-0.161599	0.186954	0.387378	-0.149647	0.248072	0.546348	Not Significant
Gamma-CEHC glucuronide levels	Cofactors and Vitamins	0.101389	0.117455	0.388019	-0.3417	0.205834	0.0968983	Not Significant
N-acetyltaurine levels	Amino Acid	0.164225	0.190257	0.388041	-0.149356	0.275049	0.587119	Not Significant
Uridine to pseudouridine ratio	Ratio	-0.119429	0.138697	0.389194	0.0850934	0.232554	0.714434	Not Significant
X-23593 levels	Unknown	0.219465	0.255356	0.390092	0.0493859	0.333848	0.882399	Not Significant
Pyrraline levels	Xenobiotics	-0.126761	0.147569	0.390345	0.0350123	0.24622	0.886922	Not Significant
Eicosenoylcarnitine (C20:1) levels	Lipid	0.119429	0.139126	0.390661	0.0247161	0.17365	0.886818	Not Significant
10-nonadecenoate (19:1n9) levels	Lipid	-0.176349	0.206838	0.393883	-0.575197	0.300425	0.055542	Not Significant
Docosapentaenoate (n6 DPA; 22:5n6) levels	Lipid	-0.230494	0.270604	0.394337	-0.185669	0.346584	0.592158	Not Significant
Sphingomyelin (d18:2/18:1) levels	Lipid	-0.269677	0.316723	0.394514	0.49639	0.530491	0.349418	Not Significant
Androstenediol (3alpha, 17alpha) monosulfate (3) levels	Lipid	0.0861921	0.10175	0.396943	-0.166451	0.141997	0.24111	Not Significant
N-acetylleucine levels	Amino Acid	0.399411	0.473002	0.398437	-0.95107	0.69617	0.171893	Not Significant
Beta-hydroxyisovalerate levels	Amino Acid	-0.0944158	0.112029	0.39935	-0.227354	0.173204	0.189307	Not Significant
N-acetyl-isoputreanine levels	Amino Acid	0.284915	0.338124	0.399432	0.330763	0.600242	0.5816	Not Significant
Taurocholic acid levels	Lipid	-0.123123	0.146318	0.400083	0.108167	0.19793	0.584729	Not Significant
Glycerol to carnitine ratio	Ratio	-0.12647	0.150459	0.400595	-0.297265	0.208843	0.154622	Not Significant
Glycocholate levels	Lipid	-0.227941	0.271333	0.400865	0.232739	0.402555	0.56316	Not Significant
Oleoylcarnitine levels	Lipid	0.140166	0.167177	0.401789	0.0367234	0.206574	0.858901	Not Significant
2-hydroxyarachidate levels	Lipid	-0.252036	0.300631	0.40183	-0.846574	0.433071	0.0506048	Not Significant
X-24588 levels	Unknown	0.0771238	0.0920823	0.402282	0.0501813	0.133039	0.706032	Not Significant
Theobromine levels	Xenobiotics	-0.171065	0.204749	0.403443	-0.369617	0.291344	0.204562	Not Significant
Gamma-tocopherol/beta-tocopherol levels	Cofactors and Vitamins	-0.147583	0.177144	0.404773	-0.337088	0.252401	0.181705	Not Significant
C-glycosyltryptophan levels	Amino Acid	0.0772835	0.0930517	0.406231	0.151053	0.161775	0.350449	Not Significant
Adenosine 5'-monophosphate (AMP) to tryptophan ratio	Ratio	0.110979	0.134055	0.407747	-0.0832475	0.180564	0.644769	Not Significant
Tyrosine levels	Amino Acid	-0.16749	0.20278	0.408824	-0.138966	0.259723	0.592612	Not Significant
11beta-hydroxyetiocholanolone glucuronide levels	Lipid	-0.14147	0.172071	0.410986	-0.00751733	0.277955	0.978424	Not Significant
Spermidine to choline ratio	Ratio	0.109486	0.133445	0.411957	-0.0873569	0.16593	0.598563	Not Significant
Cholesterol to linoleoyl-arachidonoyl-glycerol (18:2 to 20:4) [1] ratio	Ratio	0.115471	0.140871	0.412394	0.152333	0.194775	0.434157	Not Significant
Dopamine 3-o-sulfate levels	Amino Acid	0.108678	0.132857	0.413353	0.0904111	0.166504	0.587131	Not Significant
Cholate to adenosine 3',5'-cyclic monophosphate (cAMP) ratio	Ratio	0.127213	0.156091	0.415077	0.122998	0.246032	0.617128	Not Significant
Sulfate of piperine metabolite C16H19NO3 (2) levels	Xenobiotics	-0.31479	0.386424	0.415288	-0.503707	0.548647	0.358572	Not Significant
X-11299 levels	Unknown	-0.104427	0.128765	0.417369	0.316789	0.220917	0.15158	Not Significant
X-21829 levels	Unknown	-0.101957	0.125751	0.41749	-0.268467	0.196539	0.171948	Not Significant
Choline phosphate to choline ratio	Ratio	0.359644	0.443623	0.417539	-0.670631	0.643814	0.297572	Not Significant
Docosapentaenoate n3 DPA; 22:5n3 levels	Lipid	-0.141267	0.174331	0.417744	-0.35649	0.218153	0.102232	Not Significant
Bilirubin degradation product, C17H18N2O4 (2) levels	Partially Characterized Molecules	0.24892	0.307752	0.418611	-0.303887	0.405308	0.453394	Not Significant
N1-methylinosine levels	Nucleotide	-0.0964194	0.119378	0.419276	-0.140714	0.193148	0.46629	Not Significant
Kynurenine levels	Amino Acid	0.101792	0.126049	0.419342	0.147859	0.20351	0.467506	Not Significant
Bilirubin (z,z) levels	Cofactors and Vitamins	0.141716	0.175646	0.419766	-0.117343	0.253523	0.643474	Not Significant
Behenoyl dihydrosphingomyelin (d18:0/22:0) levels	Lipid	0.140372	0.174222	0.420411	-0.0192268	0.256864	0.940332	Not Significant
Carotene diol (2) levels	Cofactors and Vitamins	-0.0856722	0.106644	0.421775	0.235607	0.172922	0.173039	Not Significant
Phosphate to fructose ratio	Ratio	-0.264914	0.33053	0.422852	-0.561754	0.460287	0.222297	Not Significant
Hexanoylcarnitine levels (Biocrates platform)	Lipid	0.122139	0.152417	0.422931	-0.149347	0.193383	0.439945	Not Significant
1-arachidonoyl-gpc (20:4n6) levels	Lipid	-0.106337	0.132834	0.423407	-0.0846282	0.177033	0.632624	Not Significant
X-24243 levels	Unknown	0.148773	0.186109	0.424067	0.369561	0.280181	0.187167	Not Significant
X-24949 levels	Unknown	0.111191	0.139511	0.425448	0.126261	0.206903	0.541699	Not Significant
X-12822 levels	Unknown	-0.158829	0.199677	0.426363	0.0313608	0.295458	0.915469	Not Significant
7-methylguanine levels	Nucleotide	-0.100989	0.127249	0.427409	-0.00988273	0.224804	0.964935	Not Significant
3-methoxycatechol sulfate (2) levels	Xenobiotics	-0.0923865	0.116434	0.427507	-0.055006	0.187758	0.769552	Not Significant
Citrate to taurocholate ratio	Ratio	0.128843	0.162405	0.42758	-0.0468679	0.215586	0.827899	Not Significant
Taurocholenate sulfate levels	Lipid	0.0680933	0.0858742	0.427811	-0.0417048	0.114985	0.71683	Not Significant
1-palmitoyl-2-oleoyl-gpc (16:0/18:1) levels	Lipid	0.156702	0.197741	0.428093	0.170734	0.329929	0.604815	Not Significant
2-hydroxyglutarate levels	Lipid	0.149079	0.188137	0.428129	-0.521117	0.333473	0.118124	Not Significant
X-13007 levels	Unknown	-0.101958	0.12896	0.429169	-0.108332	0.222138	0.625775	Not Significant
Dimethylarginine (sdma + adma) levels	Amino Acid	-0.253436	0.320667	0.42933	0.500669	0.489459	0.306353	Not Significant
Octadecadienedioate (C18:2-DC) levels	Lipid	0.0977795	0.123841	0.429786	0.0775228	0.175004	0.657782	Not Significant
Adenosine 5'-monophosphate (AMP) to phenylalanine ratio	Ratio	0.117232	0.149371	0.432552	-0.115375	0.213718	0.589303	Not Significant
Spermidine to phosphate ratio	Ratio	0.0931556	0.119033	0.433861	-0.0869648	0.152295	0.567982	Not Significant
X-24546 levels	Unknown	-0.067389	0.0861529	0.434096	0.0652744	0.132382	0.62196	Not Significant
Chiro-inositol levels	Lipid	0.912879	1.1676	0.434309	-0.070215	1.57852	0.964521	Not Significant
Oleate/vaccenate (18:1) levels	Lipid	-0.111834	0.143125	0.434585	-0.231863	0.219205	0.290173	Not Significant
Alliin levels	Xenobiotics	0.122704	0.157329	0.435439	-0.0272897	0.224323	0.903173	Not Significant
X-12117 levels	Unknown	0.326745	0.419302	0.435827	0.111894	0.622076	0.857253	Not Significant
Phenol glucuronide levels	Amino Acid	-0.0811693	0.104177	0.435892	0.162805	0.155957	0.296528	Not Significant
4-guanidinobutanoate levels	Amino Acid	0.196019	0.252698	0.437923	0.44412	0.351654	0.206608	Not Significant
1,7-dimethyluric acid levels	Xenobiotics	-0.0779189	0.100513	0.438215	-0.103743	0.166764	0.533878	Not Significant
Metabolonic lactone sulfate levels	Partially Characterized Molecules	0.060457	0.07802	0.438403	0.0614904	0.125314	0.623646	Not Significant
1-methylxanthine levels	Xenobiotics	-0.0888132	0.114845	0.439326	-0.139358	0.18424	0.449413	Not Significant
Palmitate (16:0) levels	Lipid	-0.14471	0.187284	0.439713	-0.50892	0.277292	0.0664578	Not Significant
N-acetylglucosamine/n-acetylgalactosamine levels	Carbohydrate	0.170311	0.220584	0.440059	0.0804632	0.32523	0.804596	Not Significant
S-methylcysteine sulfoxide levels	Amino Acid	-0.112633	0.145949	0.440274	0.165608	0.227004	0.465673	Not Significant
Cholesterol to cortisol ratio	Ratio	0.183334	0.237788	0.440707	0.131431	0.341642	0.700458	Not Significant
N-palmitoyl-sphingadienine (d18:2/16:0) levels	Lipid	-0.119628	0.155284	0.441073	0.315024	0.219112	0.15051	Not Significant
Stearidonate (18:4n3) levels	Lipid	-0.187558	0.243625	0.441381	-0.580546	0.330517	0.0790067	Not Significant
Adenosine 3',5'-cyclic monophosphate (camp) levels	Nucleotide	-0.415215	0.54013	0.442053	-0.840665	0.794761	0.290166	Not Significant
Glycochenodeoxycholate 3-sulfate levels	Lipid	-0.0837471	0.109388	0.443916	-0.168838	0.178281	0.343621	Not Significant
Glucose to glycerol ratio	Ratio	-1.09969	1.43747	0.444264	1.22757	2.18711	0.574611	Not Significant
3,5-dichloro-2,6-dihydroxybenzoic acid levels	Xenobiotics	-0.0716739	0.0939012	0.44529	-0.196564	0.155142	0.205157	Not Significant
Cortisone to 4-cholesten-3-one ratio	Ratio	-0.319185	0.418284	0.445414	-0.357401	0.593181	0.546831	Not Significant
Dihydroorotate levels	Nucleotide	-0.0984463	0.129129	0.445831	0.0714311	0.176507	0.685703	Not Significant
X-21383 levels	Unknown	-0.252409	0.331383	0.44625	-0.0526915	0.489979	0.914362	Not Significant
Glycochenodeoxycholate glucuronide (1) levels	Lipid	-0.0850617	0.112187	0.448322	-0.195883	0.189199	0.300516	Not Significant
Retinol (Vitamin A) to oleoyl-linoleoyl-glycerol (18:1 to 18:2) [2] ratio	Ratio	-0.104902	0.1388	0.449782	-0.23879	0.192498	0.214797	Not Significant
Myristoyl dihydrosphingomyelin (d18:0/14:0) levels	Lipid	-0.0782817	0.103632	0.450021	-0.0415283	0.155206	0.789032	Not Significant
2s,3R-dihydroxybutyrate levels	Lipid	0.0832776	0.110273	0.450131	-0.0332532	0.146575	0.820526	Not Significant
2-hydroxysebacate levels	Lipid	-0.11584	0.153674	0.450968	0.265537	0.283968	0.349739	Not Significant
3-(4-hydroxyphenyl)lactate levels	Amino Acid	-0.0862927	0.114502	0.451068	-0.10669	0.187855	0.570077	Not Significant
Cholate levels	Lipid	0.0735658	0.0976307	0.451143	0.127589	0.165406	0.44049	Not Significant
Methyl indole-3-acetate levels	Xenobiotics	-0.223396	0.297123	0.452133	0.413625	0.502541	0.410469	Not Significant
Erucate (22:1n9) levels	Lipid	-0.181318	0.241645	0.453044	-0.289436	0.369512	0.433455	Not Significant
Nervonoylcarnitine (C24:1) levels	Lipid	0.147804	0.198149	0.455715	0.220199	0.213666	0.30274	Not Significant
Spermidine to 5-methylthioadenosine (MTA) ratio	Ratio	0.0785932	0.105543	0.45648	-0.131828	0.125737	0.294437	Not Significant
Sphingomyelin (d18:1/18:1, d18:2/18:0) levels	Lipid	-0.139525	0.1875	0.456795	0.201391	0.261039	0.440413	Not Significant
Biliverdin levels	Cofactors and Vitamins	0.151274	0.203806	0.457938	-0.0829486	0.283763	0.770045	Not Significant
X-14939 levels	Unknown	-0.183506	0.247449	0.458337	-0.186678	0.335558	0.577992	Not Significant
Lanthionine levels	Amino Acid	0.111618	0.151528	0.461355	0.108945	0.274985	0.691968	Not Significant
Glutamine conjugate of C6H10O2 (2) levels	Partially Characterized Molecules	-0.108205	0.147884	0.464356	-0.241735	0.183168	0.186919	Not Significant
Ornithine to glutamate ratio	Ratio	-0.0762341	0.104308	0.464866	-0.0495707	0.157353	0.752739	Not Significant
Campesterol levels	Lipid	-0.0962931	0.132011	0.465737	-0.256432	0.174902	0.14261	Not Significant
3-hydroxyhexanoylcarnitine (1) levels	Lipid	0.218831	0.300206	0.46604	-0.348329	0.421617	0.408705	Not Significant
Vanillylmandelate (VMA) levels	Amino Acid	0.0800265	0.110169	0.467595	0.113438	0.184303	0.538225	Not Significant
Adenosine 5'-monophosphate (AMP) levels	Nucleotide	0.115371	0.158925	0.467872	-0.146462	0.225903	0.516763	Not Significant
Inosine to EDTA ratio	Ratio	-0.139503	0.192364	0.468328	-0.116986	0.279968	0.676054	Not Significant
Alpha-hydroxyisovalerate levels	Amino Acid	0.0747854	0.103156	0.468468	-0.0993002	0.15894	0.532125	Not Significant
X-12798 levels	Unknown	0.0883999	0.122113	0.469116	0.047943	0.192053	0.80287	Not Significant
Sphingomyelin (d18:2/21:0, d16:2/23:0) levels	Lipid	-0.102217	0.141314	0.469478	0.058281	0.183437	0.750699	Not Significant
Adenosine 5'-monophosphate (AMP) to methionine ratio	Ratio	0.147992	0.204853	0.47003	-0.0309042	0.294986	0.916562	Not Significant
1-oleoyl-GPE (18:1) levels	Lipid	0.109194	0.151221	0.470243	-0.203042	0.21598	0.347168	Not Significant
X-12731 levels	Unknown	-0.123202	0.171463	0.472429	-0.0345083	0.257615	0.89344	Not Significant
Caffeine to linoleate (18:2n6) ratio	Ratio	-0.109835	0.153422	0.47405	-0.158125	0.255325	0.535713	Not Significant
Androstenediol (3beta,17beta) monosulfate (2) levels	Lipid	0.0775688	0.108374	0.474144	-0.24122	0.146444	0.0995205	Not Significant
Spermidine to taurocholate ratio	Ratio	0.213515	0.298541	0.474488	-0.0179214	0.43358	0.96703	Not Significant
Tetradecanedioate (C14-DC) levels	Lipid	-0.0932757	0.130812	0.475815	-0.25255	0.183553	0.168855	Not Significant
Spermidine to N-acetylputrescine ratio	Ratio	0.0792131	0.11113	0.475971	-0.0991208	0.151025	0.511618	Not Significant
Sphinganine-1-phosphate levels	Lipid	0.188393	0.264392	0.476122	0.168531	0.463004	0.715863	Not Significant
Erythronate levels	Carbohydrate	0.0883354	0.124253	0.477126	0.00818065	0.193828	0.966335	Not Significant
Acetylcarnitine levels (Biocrates platform)	Lipid	0.138454	0.194934	0.477543	-0.0754166	0.242808	0.756104	Not Significant
X-23659 levels	Unknown	0.28103	0.395793	0.477678	0.171408	0.663423	0.796122	Not Significant
Glucose to N-stearoyl-sphingosine (d18:1 to 18:0) ratio	Ratio	0.083293	0.117522	0.478485	0.162004	0.189947	0.393721	Not Significant
Pregnenolone sulfate levels	Lipid	-0.0721727	0.102105	0.479663	-0.252342	0.162998	0.121591	Not Significant
N-formylmethionine levels	Amino Acid	-0.0643531	0.0910505	0.4797	-0.0762653	0.140717	0.587835	Not Significant
Tricosanoyl sphingomyelin (d18:1/23:0) levels	Lipid	-0.0869873	0.123428	0.480958	0.0642788	0.198951	0.746628	Not Significant
2-aminophenol sulfate levels	Xenobiotics	0.588646	0.837754	0.482275	1.02946	1.14003	0.366516	Not Significant
10-heptadecenoate (17:1n7) levels	Lipid	-0.127327	0.181318	0.482534	-0.46389	0.286264	0.105126	Not Significant
5alpha-pregnan-3beta,20alpha-diol monosulfate (2) levels	Lipid	0.0874467	0.124531	0.48255	-0.131403	0.205116	0.521764	Not Significant
Cysteinylglycine disulfide levels	Amino Acid	0.105623	0.15048	0.482735	-0.200694	0.195525	0.304686	Not Significant
Dihomo-linoleoylcarnitine (C20:2) levels	Lipid	0.0894435	0.12756	0.483186	0.0934168	0.162301	0.5649	Not Significant
Carnitine to ergothioneine ratio	Ratio	0.126047	0.180514	0.485009	0.0271811	0.183846	0.882463	Not Significant
1-methylhistidine levels	Amino Acid	0.0666944	0.0955537	0.485191	-0.0548744	0.146189	0.707387	Not Significant
X-17676 levels	Unknown	0.0699867	0.100281	0.485237	-0.0060579	0.172707	0.972019	Not Significant
Catechol sulfate levels	Xenobiotics	-0.300082	0.431095	0.48637	0.414348	0.721938	0.56601	Not Significant
3-Hydroxybutyrate levels	Lipid	-0.11126	0.159862	0.486445	-0.146546	0.240683	0.542608	Not Significant
X-12830 levels	Unknown	-0.145081	0.20914	0.487868	0.108109	0.31878	0.73451	Not Significant
Phosphate to linoleoyl-arachidonoyl-glycerol (18:2 to 20:4) [1] ratio	Ratio	0.117139	0.168991	0.488203	0.00890159	0.233073	0.969534	Not Significant
X-12193 levels	Unknown	-0.15481	0.223515	0.48855	-0.538872	0.366871	0.141878	Not Significant
Glutamate to kynurenine ratio	Ratio	-0.111096	0.160447	0.488676	-0.0212848	0.235901	0.928106	Not Significant
1-arachidonoyl-GPE (20:4n6) levels	Lipid	-0.0906342	0.130975	0.488938	-0.21669	0.17394	0.212847	Not Significant
X-25420 levels	Unknown	-0.130246	0.189049	0.490853	-0.0241818	0.288559	0.933214	Not Significant
Caffeine to theobromine ratio	Ratio	-0.122806	0.178533	0.491541	-0.0115461	0.315173	0.970777	Not Significant
Homoarginine levels	Amino Acid	-0.0793068	0.115442	0.492093	0.021777	0.162482	0.893381	Not Significant
Theophylline levels	Xenobiotics	-0.0891851	0.129826	0.492108	-0.148664	0.203577	0.465234	Not Significant
Glycerol to palmitoylcarnitine (C16) ratio	Ratio	-0.119778	0.174462	0.492364	-0.21154	0.227592	0.352645	Not Significant
Docosadienoate (22:2n6) levels	Lipid	-0.155177	0.226033	0.492383	-0.442625	0.314478	0.159282	Not Significant
Adenosine 5'-monophosphate (AMP) to N-palmitoyl-sphingosine (d18:1 to 16:0) ratio	Ratio	0.0957113	0.139445	0.492477	-0.12417	0.205101	0.544909	Not Significant
Paraxanthine to 5-acetylamino-6-formylamino-3-methyluracil ratio	Ratio	-0.106728	0.155549	0.492627	0.0695726	0.254234	0.784349	Not Significant
X-23665 levels	Unknown	-0.154821	0.226512	0.494292	-0.0144789	0.329596	0.964961	Not Significant
Tartronate (hydroxymalonate) levels	Xenobiotics	0.0655488	0.0961132	0.495241	0.234973	0.146536	0.108822	Not Significant
1-stearoyl-2-linoleoyl-gpc (18:0/18:2) levels	Lipid	-0.0786883	0.115387	0.495268	0.170468	0.188919	0.366879	Not Significant
Urate levels	Nucleotide	0.0622236	0.0912494	0.495298	0.0739607	0.133645	0.579981	Not Significant
Oleoyl-linoleoyl-glycerol (18:1 to 18:2) [2] to linoleoyl-arachidonoyl-glycerol (18:2 to 20:4) [1] ratio	Ratio	0.0732976	0.107621	0.495827	0.184001	0.149573	0.218633	Not Significant
Adenosine 5'-monophosphate (AMP) to isoleucine ratio	Ratio	0.127168	0.186903	0.496253	-0.0162682	0.256982	0.949524	Not Significant
1-oleoyl-2-linoleoyl-GPE (18:1/18:2) levels	Lipid	0.1369	0.201217	0.496277	0.149783	0.285384	0.599689	Not Significant
3-hydroxy-2-ethylpropionate levels	Amino Acid	-0.095677	0.140844	0.496939	-0.268702	0.217512	0.216702	Not Significant
Glucose-to-mannose ratio	Ratio	0.0735563	0.108357	0.497244	-0.0322463	0.164235	0.844342	Not Significant
Androsterone sulfate levels	Lipid	0.0851581	0.125693	0.498082	-0.0732973	0.189404	0.698764	Not Significant
N-acetylserine levels	Amino Acid	0.0999576	0.147546	0.498109	0.00304702	0.223139	0.989105	Not Significant
1-methyl-4-imidazoleacetate levels	Amino Acid	-0.0890124	0.13177	0.499349	-0.00445113	0.206247	0.982782	Not Significant
X-21364 levels	Unknown	-0.0555115	0.0822904	0.499942	-0.0812428	0.121167	0.502538	Not Significant
Bilirubin degradation product, C17H18N2O4 (3) levels	Partially Characterized Molecules	0.15423	0.228839	0.500334	-0.127502	0.293838	0.664346	Not Significant
Isovalerate (i5:0) levels	Amino Acid	0.152452	0.226883	0.501623	-0.0986016	0.346834	0.776188	Not Significant
X-24241 levels	Unknown	0.144488	0.215033	0.501626	0.191125	0.287569	0.506291	Not Significant
X-21471 levels	Unknown	0.0636199	0.0948334	0.50231	-0.175418	0.145744	0.228743	Not Significant
Fructose to maltose ratio	Ratio	0.13474	0.201014	0.502665	0.161733	0.27154	0.551432	Not Significant
Adenosine 5'-diphosphate (ADP) to cytidine ratio	Ratio	0.17212	0.257077	0.503159	0.277024	0.38818	0.475445	Not Significant
Succinate to proline ratio	Ratio	0.171621	0.256478	0.503402	-0.391439	0.369096	0.288903	Not Significant
Linoleoyl-arachidonoyl-glycerol (18:2/20:4) [1] levels	Lipid	-0.0889005	0.132891	0.503513	-0.103204	0.166885	0.536302	Not Significant
X-11849 levels	Unknown	0.191924	0.287309	0.50413	0.058293	0.429108	0.891942	Not Significant
Spermidine levels	Amino Acid	0.0747581	0.113181	0.50892	-0.172719	0.156029	0.268308	Not Significant
X-11381 levels	Unknown	0.137279	0.208015	0.509286	0.284154	0.250343	0.25635	Not Significant
Arachidonate (20:4n6) levels	Lipid	-0.187055	0.283904	0.509981	-0.415721	0.336342	0.216456	Not Significant
1-linoleoyl-2-arachidonoyl-GPC (18:2/20:4n6) levels	Lipid	0.0773976	0.117713	0.510851	0.0705927	0.17626	0.688786	Not Significant
2,3-dihydroxypyridine levels	Xenobiotics	-0.209054	0.318536	0.511634	-0.440413	0.395906	0.265958	Not Significant
8-methoxykynurenate levels	Amino Acid	-0.184825	0.281693	0.511747	-0.0645717	0.332882	0.846193	Not Significant
Arginine levels	Amino Acid	0.0617923	0.0944364	0.512901	0.119769	0.14321	0.402978	Not Significant
Pseudouridine levels	Nucleotide	0.0694162	0.106529	0.514648	0.114667	0.18372	0.532536	Not Significant
Glutamine degradant levels	Partially Characterized Molecules	0.0677313	0.104037	0.515028	0.0838712	0.147682	0.570091	Not Significant
X-12906 levels	Unknown	0.171968	0.264308	0.515283	0.31693	0.373648	0.396324	Not Significant
Citrate to oxalate (ethanedioate) ratio	Ratio	-0.0618954	0.0952495	0.515806	-0.241152	0.148422	0.104211	Not Significant
5-hydroxyhexanoate levels	Lipid	0.115967	0.179621	0.518525	0.00793842	0.277208	0.977154	Not Significant
X-21353 levels	Unknown	0.0939713	0.145911	0.519556	-0.319344	0.211819	0.13165	Not Significant
Glycosyl-N-tricosanoyl-sphingadienine (d18:2/23:0) levels	Lipid	-0.0683991	0.106247	0.519721	0.187949	0.162908	0.248618	Not Significant
Ximenoylcarnitine (C26:1) levels	Lipid	0.0901394	0.140119	0.520026	0.174213	0.16379	0.287495	Not Significant
X-24337 levels	Unknown	0.0739368	0.114963	0.520135	-0.104624	0.18887	0.579615	Not Significant
Salicylate to taurocholate ratio	Ratio	-0.104255	0.162794	0.521906	-0.0906374	0.258741	0.726113	Not Significant
N-methyltaurine levels	Amino Acid	-0.13536	0.211502	0.522178	-0.12188	0.248879	0.624335	Not Significant
Phenylalanine to tyrosine ratio	Ratio	0.0787086	0.123002	0.522239	0.104465	0.180642	0.563062	Not Significant
Phenylacetylcarnitine levels	Peptide	0.0851014	0.133063	0.522459	-0.0563305	0.200763	0.779031	Not Significant
Choline levels	Lipid	-0.113243	0.177267	0.522938	-0.312604	0.256782	0.223455	Not Significant
3-indoleglyoxylic acid levels	Xenobiotics	0.115556	0.181739	0.524885	0.0983188	0.244528	0.687628	Not Significant
Carnitine C18:2 levels	Lipid	0.114663	0.180707	0.525739	0.112682	0.236925	0.634356	Not Significant
Docosahexaenoate DHA; 22:6n3 levels	Lipid	-0.160481	0.253038	0.52594	-0.403582	0.329305	0.220365	Not Significant
Adrenate (22:4n6) levels	Lipid	-0.222233	0.350575	0.52614	-0.275381	0.489121	0.573426	Not Significant
5alpha-androstan-3alpha,17beta-diol disulfate levels	Lipid	0.101641	0.160384	0.526254	0.00815842	0.234683	0.972268	Not Significant
N-palmitoyl-sphingosine (d18:1 to 16:0) to N-palmitoyl-sphinganine (d18:0 to 16:0) ratio	Ratio	0.110363	0.174802	0.527805	0.344223	0.23268	0.139039	Not Significant
X-12306 levels	Unknown	0.095592	0.151659	0.528492	0.217643	0.212719	0.306239	Not Significant
Oleoyl-linoleoyl-glycerol (18:1 to 18:2) [2] to linoleoyl-arachidonoyl-glycerol (18:2 to 20:4) [2] ratio	Ratio	0.216599	0.345048	0.530176	0.268238	0.44042	0.542491	Not Significant
Phosphoethanolamine to choline ratio	Ratio	0.217205	0.346797	0.531107	-0.0770848	0.451526	0.864444	Not Significant
X-13553 levels	Unknown	0.061536	0.0984106	0.531775	-0.12983	0.148602	0.382297	Not Significant
1-palmitoyl-2-arachidonoyl-gpc (16:0/20:4n6) levels	Lipid	-0.0979841	0.156856	0.532184	0.0915202	0.183654	0.618252	Not Significant
Glucuronide of piperine metabolite C17H21NO3 (4) levels	Xenobiotics	-0.130444	0.209777	0.534058	-0.122573	0.278332	0.659658	Not Significant
Retinol (Vitamin A) to linoleoyl-arachidonoyl-glycerol (18:2 to 20:4) [1] ratio	Ratio	0.0812356	0.130661	0.534121	0.0744643	0.186939	0.690383	Not Significant
5-hydroxymethyl-2-furoylcarnitine levels	Xenobiotics	0.108807	0.175156	0.534466	-0.0345254	0.269497	0.898061	Not Significant
Bilirubin degradation product, C17H18N2O4 (1) levels	Partially Characterized Molecules	0.175494	0.282739	0.534802	-0.226193	0.373152	0.544402	Not Significant
(S)-3-hydroxybutyrylcarnitine levels	Lipid	0.119759	0.193429	0.535826	-0.255846	0.261985	0.328784	Not Significant
3beta-hydroxy-5-cholestenoate levels	Lipid	0.0937992	0.151794	0.536617	-0.207817	0.248845	0.403648	Not Significant
Tetrahydrocortisol glucuronide levels	Lipid	-0.0729025	0.118075	0.536954	-0.160776	0.178926	0.368887	Not Significant
Adenosine 5'-monophosphate (AMP) to tyrosine ratio	Ratio	0.0925032	0.149998	0.537435	-0.0337531	0.193767	0.861713	Not Significant
Cystine levels	Amino Acid	-0.247329	0.401147	0.537529	0.246355	0.679069	0.716767	Not Significant
2,3-dihydroxy-2-methylbutyrate levels	Amino Acid	0.100819	0.163626	0.537793	-0.0444999	0.262198	0.865232	Not Significant
Deoxycholic acid glucuronide levels	Lipid	-0.0666772	0.108391	0.538452	0.00878714	0.181887	0.961468	Not Significant
Glycocholenate sulfate levels	Lipid	0.0488245	0.0802451	0.542894	0.0629028	0.129653	0.62756	Not Significant
X-21310 levels	Unknown	0.104661	0.172068	0.54302	-0.40363	0.290385	0.164534	Not Significant
X-21796 levels	Unknown	-0.124847	0.205797	0.544084	-0.562176	0.352416	0.110666	Not Significant
Decadienedioic acid (C10:2-DC) levels	Lipid	-0.141002	0.232472	0.544163	-0.373033	0.334091	0.264182	Not Significant
X-15728 levels	Unknown	0.0627835	0.103866	0.545534	-0.0231629	0.173304	0.893675	Not Significant
Methylsuccinate levels	Amino Acid	0.0747442	0.123714	0.545729	0.0495715	0.188455	0.792519	Not Significant
1-palmitoleoyl-GPC (16:1) levels	Lipid	0.0783121	0.129651	0.545829	-0.121642	0.197092	0.537113	Not Significant
Argininate levels	Amino Acid	0.116078	0.193537	0.548659	0.519408	0.292955	0.0762295	Not Significant
2-hydroxyhippurate levels	Xenobiotics	0.132724	0.221907	0.549769	0.163783	0.348078	0.637972	Not Significant
Cytidine levels	Nucleotide	-0.135096	0.226191	0.550331	-0.25356	0.340402	0.456342	Not Significant
10-undecenoate (11:1n1) levels	Lipid	-0.122984	0.206155	0.550802	-0.509644	0.275047	0.0638915	Not Significant
5,6-dihydrouridine levels	Nucleotide	0.0656894	0.110188	0.551071	-0.0626128	0.188139	0.739285	Not Significant
Cis-4-decenoate (10:1n6) levels	Lipid	0.0605655	0.101641	0.551257	-0.0156556	0.165099	0.924454	Not Significant
Fructose to sucrose ratio	Ratio	-0.0851342	0.143223	0.552233	0.286514	0.206895	0.166104	Not Significant
3-ethylcatechol sulfate (2) levels	Xenobiotics	0.108125	0.181934	0.552306	-0.167218	0.229196	0.465642	Not Significant
5-methyluridine (ribothymidine) levels	Nucleotide	1.13987	1.92598	0.553958	4.95245	2.99346	0.0980421	Not Significant
X-11444 levels	Unknown	0.0776288	0.131232	0.55416	-0.0648605	0.185465	0.72655	Not Significant
3-methyl catechol sulfate (2) levels	Xenobiotics	-0.0762359	0.128951	0.554387	-0.0811598	0.22962	0.723749	Not Significant
Orotate levels	Nucleotide	-0.0536867	0.0911499	0.555865	-0.236651	0.156282	0.129963	Not Significant
Arginine to phosphate ratio	Ratio	0.0542855	0.092305	0.556458	0.125438	0.148884	0.399497	Not Significant
1-palmitoyl-2-arachidonoyl-GPE (16:0/20:4) levels	Lipid	-0.0868598	0.147928	0.557085	0.163037	0.209197	0.435775	Not Significant
3-methylglutaconate levels	Amino Acid	0.0710041	0.120985	0.557281	-0.212165	0.164971	0.198416	Not Significant
Benzoate to linoleoyl-arachidonoyl-glycerol (18:2 to 20:4) [2] ratio	Ratio	-0.145842	0.24867	0.557548	-0.337833	0.33941	0.319563	Not Significant
Glutamine to asparagine ratio	Ratio	0.102885	0.175801	0.55839	0.189499	0.256208	0.459527	Not Significant
Bilirubin (E,E) levels	Cofactors and Vitamins	0.0894587	0.152918	0.558541	0.0391425	0.215045	0.855567	Not Significant
P-cresol glucuronide levels	Amino Acid	0.0543981	0.0931781	0.559349	-0.0868166	0.144094	0.546841	Not Significant
Cortisol to taurocholate ratio	Ratio	0.0764162	0.131259	0.560446	0.0135503	0.171273	0.936941	Not Significant
Glutamine levels	Amino Acid	0.063643	0.109609	0.561487	0.0235227	0.162925	0.885202	Not Significant
X-15503 levels	Unknown	-0.0786977	0.135742	0.562076	-0.0412867	0.196039	0.833196	Not Significant
1-palmitoyl-2-stearoyl-gpc (16:0/18:0) levels	Lipid	-0.0681998	0.117905	0.562974	-0.0589602	0.184133	0.748813	Not Significant
Proline to glutamate ratio	Ratio	0.076948	0.13317	0.563387	-0.0503929	0.199916	0.800987	Not Significant
Alpha-ketoglutarate to kynurenine ratio	Ratio	-0.0941731	0.163122	0.563726	-0.468837	0.254152	0.0650796	Not Significant
3-hydroxypyridine glucuronide levels	Xenobiotics	-0.160467	0.278923	0.565082	-0.0882163	0.377176	0.815073	Not Significant
1-stearoyl-gpc (18:0) levels	Lipid	-0.0708198	0.123788	0.56725	0.0353889	0.176966	0.8415	Not Significant
Arachidonate (20:4n6) to pyruvate ratio	Ratio	-0.0883678	0.154639	0.567698	-0.145126	0.204137	0.477131	Not Significant
Beta-alanine levels	Nucleotide	0.0908534	0.159911	0.569933	-0.17924	0.226401	0.428538	Not Significant
13-HODE + 9-HODE levels	Lipid	-0.114172	0.201914	0.571768	-0.035685	0.348936	0.918544	Not Significant
Phosphate to cysteine ratio	Ratio	0.227448	0.403259	0.572738	0.257559	0.583979	0.659183	Not Significant
Phenylacetate levels	Amino Acid	0.0704956	0.12505	0.572931	0.0852521	0.183891	0.642933	Not Significant
Linoleate (18:2n6) levels	Lipid	-0.0860949	0.153005	0.573645	-0.216642	0.23377	0.354068	Not Significant
Glycine conjugate of C10H14O2 (1) levels	Partially Characterized Molecules	-0.0540013	0.0966236	0.576241	-0.237416	0.16079	0.139793	Not Significant
Indoleacetylglutamine levels	Amino Acid	-0.0808828	0.144939	0.576811	-0.0993435	0.223178	0.656224	Not Significant
Adenosine 5'-monophosphate (AMP) to asparagine ratio	Ratio	0.106988	0.191743	0.57686	-0.102072	0.269987	0.705383	Not Significant
Arachidonoylcarnitine (C20:4) levels	Lipid	0.0648317	0.116819	0.57891	0.093617	0.158236	0.554098	Not Significant
1-stearoyl-2-arachidonoyl-gpc (18:0/20:4) levels	Lipid	-0.0624808	0.112752	0.579479	0.0952608	0.132958	0.473701	Not Significant
2-piperidinone levels	Xenobiotics	0.132669	0.239433	0.579513	0.466815	0.331165	0.158653	Not Significant
N-acetyl leucine levels	Amino Acid	-0.0736886	0.133073	0.579752	-0.0768358	0.206892	0.710353	Not Significant
3-hydroxyoctanoylcarnitine (2) levels	Lipid	0.0803161	0.145472	0.580875	-0.344542	0.19458	0.0766117	Not Significant
Oleoyl-linoleoyl-glycerol (18:1/18:2) [2] levels	Lipid	0.108777	0.197697	0.582167	0.294193	0.285765	0.303249	Not Significant
Adipoylcarnitine (C6-DC) levels	Lipid	-0.0492089	0.0896033	0.582878	-0.0787799	0.151049	0.601982	Not Significant
3-formylindole levels	Xenobiotics	-0.13945	0.254175	0.583254	0.267402	0.359731	0.457276	Not Significant
Phosphate to 2'-deoxyuridine ratio	Ratio	0.0903221	0.165439	0.585098	-0.25202	0.255726	0.324374	Not Significant
X-24328 levels	Unknown	-0.0483325	0.0886211	0.58549	0.0237207	0.123877	0.848145	Not Significant
Alpha-ketoglutarate to proline ratio	Ratio	-0.208484	0.382451	0.585667	-0.636697	0.50764	0.209759	Not Significant
phosphate to asparagine ratio	Ratio	0.0558356	0.102545	0.586099	0.0671931	0.163335	0.680793	Not Significant
Adenosine 5'-monophosphate (AMP) to threonine ratio	Ratio	0.110603	0.203811	0.587355	-0.0965676	0.27605	0.726474	Not Significant
N,N-dimethylalanine levels	Amino Acid	0.0474829	0.0877059	0.588241	0.258305	0.137926	0.0610994	Not Significant
Pantothenate levels	Cofactors and Vitamins	-0.0961348	0.178389	0.589953	0.0702587	0.244996	0.774285	Not Significant
Cholesterol levels	Lipid	-0.111753	0.207651	0.590456	0.279036	0.33459	0.404301	Not Significant
3-methoxycatechol sulfate (1) levels	Xenobiotics	0.0592741	0.110194	0.59064	0.0169304	0.177527	0.924023	Not Significant
Sphingomyelin (d18:1/20:1, d18:2/20:0) levels	Lipid	-0.0617097	0.114816	0.590947	0.0511244	0.163878	0.755066	Not Significant
Octanoylcarnitine (c8) levels	Lipid	0.0839453	0.156715	0.592197	-0.317624	0.229423	0.166221	Not Significant
Dihomo-linolenate (20:3n3 or n6) levels	Lipid	-0.129751	0.24268	0.592887	-0.11945	0.340915	0.726052	Not Significant
Inosine to theophylline ratio	Ratio	0.117112	0.219326	0.593367	-0.0216076	0.34611	0.950221	Not Significant
1-palmitoyl-GPE (16:0) levels	Lipid	0.0803183	0.150597	0.593804	-0.108499	0.236165	0.645932	Not Significant
1-oleoyl-2-arachidonoyl-GPE (18:1/20:4) levels	Lipid	-0.139835	0.263425	0.595534	0.320246	0.334736	0.338712	Not Significant
3-methylxanthine levels	Xenobiotics	-0.120414	0.227016	0.59582	-0.615697	0.346818	0.0758524	Not Significant
Histidine betaine (hercynine) levels	Xenobiotics	-0.15535	0.29302	0.595995	0.0233671	0.317876	0.9414	Not Significant
2-acetamidophenol sulfate levels	Xenobiotics	-0.145283	0.274585	0.596735	-0.00251418	0.342123	0.994137	Not Significant
5alpha-androstan-3beta,17beta-diol monosulfate (2) levels	Lipid	0.0633419	0.119722	0.596753	-0.178095	0.187901	0.343226	Not Significant
2-linoleoylglycerol (18:2) levels	Lipid	0.0848265	0.160614	0.597404	-0.324352	0.238199	0.173296	Not Significant
N4-acetylcytidine levels	Nucleotide	-0.0729141	0.13809	0.597485	0.157195	0.224306	0.483426	Not Significant
Stearoylcarnitine levels	Lipid	0.0788107	0.14962	0.598374	-0.0442809	0.195847	0.821124	Not Significant
Serine levels	Amino Acid	0.0645671	0.123293	0.600495	0.128595	0.17234	0.455564	Not Significant
1-ribosyl-imidazoleacetate levels	Amino Acid	0.0575465	0.110258	0.601724	0.193434	0.18957	0.307548	Not Significant
Phosphate to linoleoyl-arachidonoyl-glycerol (18:2 to 20:4) [2] ratio	Ratio	0.106393	0.204173	0.602304	-0.143771	0.252404	0.568946	Not Significant
Adenosine 5'-monophosphate (AMP) to cysteine ratio	Ratio	0.081762	0.156961	0.602433	-0.0291298	0.215669	0.892559	Not Significant
1-(1-enyl-palmitoyl)-2-palmitoyl-GPC (P-16:0/16:0) levels	Lipid	-0.0524205	0.101005	0.603767	0.199995	0.154167	0.194542	Not Significant
Ursodeoxycholate levels	Lipid	0.0655796	0.126651	0.604598	0.26364	0.177067	0.136506	Not Significant
Phosphate to oleoyl-linoleoyl-glycerol (18:1 to 18:2) [2] ratio	Ratio	-0.13117	0.253601	0.604996	-0.445602	0.371952	0.230913	Not Significant
Glycoursodeoxycholate levels	Lipid	0.0578785	0.111927	0.605081	0.08888	0.178072	0.617692	Not Significant
5alpha-pregnan-3beta,20beta-diol monosulfate (1) levels	Lipid	0.0480256	0.0940288	0.609523	0.0127927	0.140896	0.927655	Not Significant
3-methyl-2-oxovalerate levels	Amino Acid	-0.0906118	0.178529	0.611772	-0.19741	0.267942	0.461266	Not Significant
2-stearoyl-GPE (18:0) levels	Lipid	-0.182986	0.361462	0.612689	-0.198073	0.457345	0.664948	Not Significant
2-methoxyhydroquinone sulfate (2) levels	Xenobiotics	-0.0877449	0.174061	0.614189	0.0820536	0.28643	0.774518	Not Significant
Dodecenedioate (C12:1-DC) levels	Lipid	-0.0868444	0.172375	0.614395	-0.128623	0.25769	0.617682	Not Significant
1-oleoyl-GPC (18:1) levels	Lipid	0.0651854	0.129686	0.615216	-0.110203	0.192654	0.567302	Not Significant
Eicosenoate (20:1) levels	Lipid	-0.10992	0.218858	0.615495	-0.454728	0.319829	0.155088	Not Significant
Glutarate (C5-DC) to caprylate (8:0) ratio	Ratio	0.0950302	0.189468	0.615975	0.107003	0.281253	0.703611	Not Significant
2-furoylcarnitine levels	Xenobiotics	0.0895198	0.178876	0.616752	0.0828111	0.292232	0.776889	Not Significant
Thyroxine levels	Amino Acid	0.061194	0.122487	0.617361	0.0592066	0.170549	0.728476	Not Significant
N-lactoyl isoleucine levels	Amino Acid	0.0585966	0.117345	0.617531	0.0968354	0.170287	0.569587	Not Significant
X-17438 levels	Unknown	0.0609805	0.122173	0.617686	0.246251	0.193097	0.202213	Not Significant
X-24306 levels	Unknown	-0.0501167	0.100484	0.617955	0.091129	0.14325	0.524676	Not Significant
Arachidonate (20:4n6) to paraxanthine ratio	Ratio	-0.105289	0.211109	0.617961	-0.0411725	0.286656	0.885793	Not Significant
Cholesterol to taurocholate ratio	Ratio	0.0756037	0.151929	0.618749	0.0144847	0.203676	0.943305	Not Significant
Spermidine to histidine ratio	Ratio	0.0694474	0.139585	0.618818	-0.121652	0.181809	0.503418	Not Significant
Isobutyrylglycine levels	Amino Acid	-0.0853782	0.171617	0.618842	-0.137465	0.273938	0.6158	Not Significant
1-stearoyl-GPG (18:0) levels	Lipid	0.0628692	0.12645	0.619059	-0.341544	0.176086	0.0524238	Not Significant
N-acetylneuraminate to N-acetylglucosamine to N-acetylgalactosamine ratio	Ratio	0.0732112	0.14753	0.61972	-0.316802	0.198169	0.109899	Not Significant
Androsterone glucuronide to etiocholanolone glucuronide ratio	Ratio	0.05227	0.10537	0.619851	-0.0043981	0.166004	0.978863	Not Significant
X-26111 levels	Unknown	-0.066711	0.134522	0.619956	0.25194	0.205325	0.219812	Not Significant
X-21467 levels	Unknown	0.038386	0.0777653	0.62158	-0.147559	0.116235	0.204269	Not Significant
Bilirubin (Z,Z) to androsterone glucuronide ratio	Ratio	0.0496729	0.100672	0.62172	-0.0948928	0.158715	0.549919	Not Significant
1,2,3-benzenetriol sulfate (2) levels	Xenobiotics	0.0689978	0.141141	0.624942	0.162705	0.237173	0.492701	Not Significant
Eicosanedioate (C20-DC) levels	Lipid	-0.126744	0.259457	0.625197	-0.603584	0.341707	0.0773324	Not Significant
Behenoylcarnitine (C22) levels	Lipid	0.0803692	0.164812	0.625804	-0.0492786	0.209602	0.814126	Not Significant
Sulfate levels	Xenobiotics	-0.0769885	0.158071	0.626224	0.137214	0.218381	0.529789	Not Significant
Sphingomyelin (d17:1/16:0, d18:1/15:0, d16:1/17:0) levels	Lipid	-0.0414014	0.0850606	0.626451	0.0862153	0.135296	0.523971	Not Significant
Phenyllactate (PLA) levels	Amino Acid	0.0570337	0.117324	0.626881	-0.212913	0.188284	0.258136	Not Significant
Cysteinylglycine levels	Amino Acid	0.0643944	0.132912	0.628039	-0.247103	0.196222	0.207921	Not Significant
X-23780 levels	Unknown	-0.077411	0.159781	0.628043	-0.0344118	0.212125	0.871129	Not Significant
X-25371 levels	Unknown	0.0430324	0.0901199	0.633005	-0.00414158	0.138913	0.976215	Not Significant
7-methylxanthine levels	Xenobiotics	0.14741	0.310454	0.634916	-0.738772	0.482556	0.12578	Not Significant
Ascorbic acid 2-sulfate levels	Cofactors and Vitamins	-0.0931769	0.196352	0.635115	0.0693496	0.255318	0.785914	Not Significant
Urea levels	Amino Acid	-0.0813517	0.171893	0.63602	0.0621235	0.237968	0.794048	Not Significant
Gamma-glutamylisoleucine levels	Peptide	-0.0910094	0.19277	0.636846	0.0462331	0.245658	0.850719	Not Significant
Retinol (Vitamin A) levels	Cofactors and Vitamins	-0.0411656	0.0874631	0.637881	-0.0531252	0.128631	0.679602	Not Significant
Taurine to cysteine ratio	Ratio	0.0901345	0.191769	0.638343	-0.110673	0.257917	0.667847	Not Significant
Theophylline to EDTA ratio	Ratio	-0.0490706	0.104967	0.640151	-0.120837	0.174005	0.487402	Not Significant
Hydroxypalmitoyl sphingomyelin (d18:1/16:0(OH)) levels	Lipid	-0.0436643	0.0934134	0.640192	0.206511	0.137751	0.133831	Not Significant
Adenosine 5'-monophosphate (AMP) to aspartate ratio	Ratio	0.0531673	0.113963	0.640835	0.0415063	0.151009	0.783425	Not Significant
Linolenate [alpha or gamma; (18:3n3 or 6)] levels	Lipid	-0.0744783	0.160744	0.643124	-0.391154	0.226464	0.084128	Not Significant
4-hydroxyglutamate levels	Amino Acid	-0.0500547	0.108041	0.643153	-0.0121608	0.162687	0.940414	Not Significant
Citraconate/glutaconate levels	Energy	-0.0637231	0.137591	0.643269	-0.0831954	0.226147	0.712961	Not Significant
Phosphate to threonine ratio	Ratio	0.0676524	0.146581	0.644415	0.00313445	0.229493	0.989103	Not Significant
2,3-dihydroxy-5-methylthio-4-pentenoate (dmtpa) levels	Amino Acid	0.0432234	0.0937352	0.644711	0.0486281	0.142572	0.733045	Not Significant
X-15486 levels	Unknown	-0.0924676	0.201474	0.646266	-0.220056	0.262598	0.402032	Not Significant
Phenylalanine to phosphate ratio	Ratio	-0.0947594	0.206629	0.646524	0.149562	0.287672	0.603131	Not Significant
Aconitate [cis or trans] levels	Energy	-0.0481871	0.105206	0.646934	-0.281702	0.163985	0.0858242	Not Significant
Palmitoyl dihydrosphingomyelin (d18:0/16:0) levels	Lipid	-0.0417626	0.0914459	0.647893	0.051631	0.159304	0.745859	Not Significant
Phosphate to serine ratio	Ratio	-0.0493913	0.108381	0.648593	-0.104468	0.162838	0.521168	Not Significant
EDTA levels	Xenobiotics	0.0504062	0.11067	0.648776	-0.00227296	0.176471	0.989723	Not Significant
Lignoceroyl sphingomyelin (d18:1/24:0) levels	Lipid	0.0467261	0.102724	0.649204	0.223888	0.166968	0.179952	Not Significant
X-18913 levels	Unknown	-0.229395	0.504596	0.64939	0.3292	0.818628	0.687584	Not Significant
1-stearoyl-2-linoleoyl-GPI (18:0/18:2) levels	Lipid	0.0568807	0.125328	0.649934	0.0685193	0.19143	0.720393	Not Significant
S-methylmethionine levels	Amino Acid	0.0773843	0.171381	0.651606	-0.200227	0.294054	0.495924	Not Significant
1-(1-enyl-palmitoyl)-2-oleoyl-GPE (p-16:0/18:1) levels	Lipid	0.0980147	0.217247	0.651869	-0.243927	0.343158	0.47719	Not Significant
X-11308 levels	Unknown	-0.0385959	0.0857085	0.652483	-0.228244	0.144035	0.113047	Not Significant
Indole-3-carboxylate levels	Amino Acid	-0.103975	0.231676	0.653581	0.148391	0.341431	0.663841	Not Significant
X-12839 levels	Unknown	0.0559698	0.12513	0.654663	0.104512	0.183345	0.568658	Not Significant
1-oleoylglycerol (18:1) levels	Lipid	0.0622233	0.139238	0.654958	-0.157178	0.217961	0.470829	Not Significant
4-acetaminophen sulfate levels	Xenobiotics	0.0584642	0.130972	0.655318	0.00782845	0.183022	0.965882	Not Significant
Glutamate to glutamine ratio	Ratio	-0.0422243	0.0946982	0.655682	0.0705146	0.139794	0.613967	Not Significant
5alpha-pregnan-diol disulfate levels	Lipid	-0.0906306	0.204687	0.657927	-0.300857	0.333294	0.366698	Not Significant
Phosphate to proline ratio	Ratio	-0.110908	0.251543	0.659279	0.075024	0.368612	0.83872	Not Significant
X-12680 levels	Unknown	-0.0727936	0.165459	0.659973	0.15822	0.240192	0.510075	Not Significant
3,4-dihydroxybutyrate levels	Lipid	-0.0593449	0.135081	0.660424	0.101095	0.220696	0.646898	Not Significant
Pregnenediol sulfate (C21H34O5S) levels	Lipid	0.0366557	0.0835864	0.660997	-0.0999025	0.128128	0.435563	Not Significant
Pimeloylcarnitine/3-methyladipoylcarnitine (C7-DC) levels	Lipid	-0.0624371	0.142414	0.661082	0.117013	0.212748	0.582314	Not Significant
X-16964 levels	Unknown	-0.126851	0.289522	0.661286	0.363331	0.412879	0.378862	Not Significant
N-acetylarginine levels	Amino Acid	0.0413304	0.0943437	0.661326	0.00732787	0.157561	0.962905	Not Significant
N-delta-acetylornithine levels	Amino Acid	-0.0726721	0.165904	0.661359	0.174462	0.230508	0.449136	Not Significant
Glutamate to 5-oxoproline ratio	Ratio	-0.0372737	0.0852123	0.661806	0.143391	0.130807	0.272987	Not Significant
1-(1-enyl-palmitoyl)-2-linoleoyl-GPC (p-16:0/18:2) levels	Lipid	-0.0352749	0.0807092	0.662067	0.0874157	0.13088	0.504194	Not Significant
Kynurenate levels	Amino Acid	-0.109556	0.251387	0.662978	-0.0143901	0.325786	0.964769	Not Significant
X-18921 levels	Unknown	0.0795034	0.182901	0.663795	-0.260347	0.240514	0.279048	Not Significant
Sphingomyelin (d18:1/21:0, d17:1/22:0, d16:1/23:0) levels	Lipid	-0.0512129	0.11902	0.666987	0.0539953	0.194329	0.781124	Not Significant
Epiandrosterone sulfate levels	Lipid	0.0574974	0.134074	0.668033	-0.0962225	0.192793	0.61771	Not Significant
Cis-3,4-methyleneheptanoylcarnitine levels	Lipid	0.0483556	0.112872	0.668352	-0.093141	0.166883	0.57676	Not Significant
X-23654 levels	Unknown	0.0567189	0.132425	0.668425	0.175555	0.200044	0.380172	Not Significant
Threonate levels	Cofactors and Vitamins	-0.0472034	0.110218	0.668454	0.185295	0.170758	0.277863	Not Significant
S-adenosylhomocysteine (SAH) to leucine ratio	Ratio	0.0488197	0.114826	0.670718	-0.0204812	0.19447	0.916124	Not Significant
Taurine levels	Amino Acid	0.0484221	0.114369	0.672016	-0.288306	0.174565	0.0986233	Not Significant
X-24585 levels	Unknown	-0.102317	0.242922	0.673614	0.178766	0.315677	0.571193	Not Significant
Glycerol levels	Lipid	-0.0792777	0.188552	0.674153	-0.369794	0.275445	0.179423	Not Significant
Alpha-ketoglutarate to pyruvate ratio	Ratio	0.0482013	0.114641	0.674154	-0.216439	0.14981	0.148526	Not Significant
X-13431 levels	Unknown	0.0378996	0.0903435	0.674846	-0.231133	0.154533	0.134735	Not Significant
Cholate to phosphate ratio	Ratio	-0.0464596	0.111529	0.676992	-0.00333939	0.17915	0.985128	Not Significant
Linoleoyl-arachidonoyl-glycerol (18:2/20:4) [2] levels	Lipid	-0.0638738	0.153711	0.677743	0.09004	0.193196	0.641177	Not Significant
4-hydroxyphenylpyruvate levels	Amino Acid	0.0908653	0.219659	0.67912	-0.0690286	0.285926	0.809229	Not Significant
1,2-dilinoleoyl-GPE (18:2/18:2) levels	Lipid	0.0478505	0.115734	0.679276	-0.157495	0.160383	0.326102	Not Significant
N-acetylputrescine to (N(1) + N(8))-acetylspermidine ratio	Ratio	0.105211	0.25583	0.680886	-0.503667	0.421206	0.231786	Not Significant
5-oxoproline levels	Amino Acid	-0.076726	0.187016	0.681612	-0.241141	0.312426	0.440214	Not Significant
X-13695 levels	Unknown	0.0542159	0.132275	0.681899	-0.250676	0.213826	0.241063	Not Significant
Oleoyl ethanolamide levels	Lipid	-0.0535102	0.131324	0.683665	-0.0783516	0.188874	0.678263	Not Significant
X-12714 levels	Unknown	0.088544	0.217433	0.683843	-0.305352	0.348329	0.380693	Not Significant
Sphingomyelin (d18:1/25:0, d19:0/24:1, d20:1/23:0, d19:1/24:0) levels	Lipid	-0.0349587	0.0859818	0.684315	-0.0327676	0.124915	0.793075	Not Significant
Adenosine 5'-monophosphate (AMP) to proline ratio	Ratio	0.0601242	0.147935	0.684432	-0.062205	0.212593	0.769827	Not Significant
1-(1-enyl-palmitoyl)-2-oleoyl-gpc (p-16:0/18:1) levels	Lipid	0.0296195	0.0728801	0.684438	0.0364081	0.117717	0.757105	Not Significant
4-hydroxyhippurate levels	Xenobiotics	0.187589	0.461925	0.684667	0.820026	0.74359	0.270117	Not Significant
6-bromotryptophan levels	Amino Acid	0.0427907	0.106002	0.686449	0.207772	0.170219	0.222233	Not Significant
X-26109 levels	Unknown	-0.040576	0.100541	0.686523	0.109674	0.157978	0.487536	Not Significant
Laurylcarnitine levels	Lipid	0.0704025	0.175124	0.687673	-0.300171	0.233235	0.198098	Not Significant
X-13684 levels	Unknown	-0.0555677	0.138385	0.68802	0.0244018	0.235375	0.91743	Not Significant
Hydantoin-5-propionate levels	Amino Acid	-0.0509158	0.126805	0.688032	-0.202934	0.158782	0.201228	Not Significant
Cerotoylcarnitine (C26) levels	Lipid	0.0622195	0.156014	0.690035	0.110283	0.181111	0.542576	Not Significant
Cysteine to alanine ratio	Ratio	-0.128264	0.32237	0.690719	0.468185	0.452229	0.300536	Not Significant
Alanine to asparagine ratio	Ratio	0.0375987	0.0945737	0.690955	-0.0711442	0.144181	0.621705	Not Significant
X-12816 levels	Unknown	0.0514629	0.130933	0.694285	0.277501	0.217007	0.200981	Not Significant
N,N,N-trimethyl-5-aminovalerate levels	Amino Acid	0.0582877	0.148797	0.695261	0.0818188	0.180129	0.649669	Not Significant
Deoxycholate levels	Lipid	0.0557493	0.142373	0.695374	0.136168	0.219147	0.534365	Not Significant
N-acetyltyrosine levels	Amino Acid	0.0641956	0.164564	0.696466	0.0821601	0.251274	0.743687	Not Significant
2-hydroxy-4-(methylthio)butanoic acid levels	Amino Acid	0.0379431	0.0973986	0.696858	-0.0526154	0.135736	0.69829	Not Significant
Methionine to phosphate ratio	Ratio	-0.0518343	0.133138	0.697034	-0.246549	0.217162	0.25624	Not Significant
1-oleoyl-GPG (18:1) levels	Lipid	-0.0681471	0.175185	0.697275	-0.24273	0.274167	0.375976	Not Significant
Alpha-hydroxyisocaproate levels	Amino Acid	0.0926241	0.238213	0.697403	-0.348637	0.334984	0.297988	Not Significant
3-acetylphenol sulfate levels	Xenobiotics	-0.0479649	0.125355	0.701991	-0.337795	0.202762	0.0957203	Not Significant
Glucuronide of piperine metabolite C17H21NO3 (5) levels	Xenobiotics	0.199538	0.521836	0.702183	-0.358748	0.789608	0.649586	Not Significant
Gentisate levels	Amino Acid	0.0659767	0.172577	0.702237	0.142198	0.289505	0.623301	Not Significant
Maleate levels	Lipid	-0.20152	0.527396	0.702384	-0.16809	0.877344	0.848063	Not Significant
Glycine to pyridoxal ratio	Ratio	-0.0384097	0.100538	0.70243	-0.160677	0.16195	0.321132	Not Significant
Adenosine 5'-monophosphate (AMP) to glycine ratio	Ratio	0.0526072	0.138302	0.703665	-0.163811	0.187576	0.382496	Not Significant
Hydroxyasparagine levels	Amino Acid	-0.0376339	0.0989775	0.703777	-3.58e-05	0.144665	0.999802	Not Significant
X-22509 levels	Unknown	-0.0800323	0.210849	0.704263	0.0776874	0.293716	0.791396	Not Significant
3-methylglutarylcarnitine (2) levels	Amino Acid	-0.0578262	0.152473	0.704498	-0.102056	0.209086	0.625476	Not Significant
Paraxanthine levels	Xenobiotics	-0.0554197	0.146767	0.705726	-0.216904	0.229741	0.345105	Not Significant
Carnitine C14 levels	Lipid	0.0673297	0.179678	0.707866	-0.190651	0.227318	0.401638	Not Significant
Adenosine 5'-monophosphate (AMP) to citrate ratio	Ratio	0.0773357	0.206537	0.708077	-0.142658	0.290833	0.623769	Not Significant
2'-deoxyuridine to cytidine ratio	Ratio	0.0820573	0.219501	0.708526	0.546275	0.310733	0.0787443	Not Significant
1-palmitoyl-GPC (16:0) levels	Lipid	-0.0852305	0.231163	0.712349	-0.189429	0.357398	0.596095	Not Significant
Inosine levels	Nucleotide	-0.0736619	0.200667	0.713556	-0.142787	0.295102	0.628489	Not Significant
Sphingomyelin (d18:2/14:0, d18:1/14:1) levels	Lipid	0.0501218	0.136751	0.713978	0.122262	0.209207	0.558948	Not Significant
21-hydroxypregnenolone disulfate levels	Lipid	-0.0286253	0.0787824	0.716346	-0.147633	0.12333	0.231285	Not Significant
(R)-3-hydroxybutyrylcarnitine levels	Lipid	-0.0503486	0.138945	0.71708	-0.19168	0.190273	0.313744	Not Significant
1-palmitoyl-2-linoleoyl-GPE (16:0/18:2) levels	Lipid	0.0406143	0.112253	0.717494	0.130039	0.184287	0.480416	Not Significant
Sphingomyelin (d18:1/20:2, d18:2/20:1, d16:1/22:2) levels	Lipid	-0.0499381	0.138126	0.717696	0.101011	0.208123	0.627436	Not Significant
Glutamate to pyruvate ratio	Ratio	-0.0551277	0.152509	0.717748	0.142669	0.244014	0.558767	Not Significant
1-stearoyl-2-docosahexaenoyl-gpc (18:0/22:6) levels	Lipid	0.0489643	0.13591	0.718645	0.202735	0.215767	0.347423	Not Significant
Lithocholate sulfate (1) levels	Lipid	0.0629051	0.175121	0.719439	-0.296762	0.259995	0.253698	Not Significant
Alpha-ketoglutarate to alanine ratio	Ratio	-0.0547521	0.153572	0.721447	-0.218516	0.213791	0.306733	Not Significant
5alpha-androstan-3beta,17alpha-diol disulfate levels	Lipid	0.117648	0.330201	0.721622	0.277396	0.53431	0.603644	Not Significant
X-24801 levels	Unknown	0.041934	0.117859	0.721992	0.247378	0.172569	0.151715	Not Significant
X-21319 levels	Unknown	-0.101379	0.285343	0.722375	-0.37778	0.398564	0.343204	Not Significant
Eicosapentaenoate (EPA; 20:5n3) levels	Lipid	-0.0732694	0.20668	0.72296	-0.458017	0.262018	0.0804578	Not Significant
1-(1-enyl-oleoyl)-GPE (p-18:1) levels	Lipid	0.0543064	0.153203	0.722984	-0.150414	0.22932	0.51188	Not Significant
Palmitoleate (16:1n7) levels	Lipid	-0.0615607	0.173772	0.723142	-0.265966	0.273612	0.331024	Not Significant
Phosphate to urate ratio	Ratio	-0.0378166	0.106972	0.7237	-0.10577	0.15736	0.501485	Not Significant
Behenoyl sphingomyelin (d18:1/22:0) levels	Lipid	-0.045958	0.1305	0.724712	0.345127	0.214186	0.107104	Not Significant
1-(1-enyl-palmitoyl)-GPC (p-16:0) levels	Lipid	-0.0392955	0.112625	0.72716	-0.0496251	0.17244	0.773513	Not Significant
1-stearoyl-GPE (18:0) levels	Lipid	-0.0585159	0.167741	0.727204	-0.147758	0.253728	0.560331	Not Significant
Cholesterol to oleoyl-linoleoyl-glycerol (18:1 to 18:2) [2] ratio	Ratio	-0.0538226	0.154925	0.728282	-0.122103	0.217466	0.57447	Not Significant
5-methylthioadenosine (MTA) to phosphate ratio	Ratio	-0.036952	0.106625	0.728922	0.140778	0.152575	0.356174	Not Significant
Adenosine 3',5'-cyclic monophosphate (cAMP) to taurocholate ratio	Ratio	0.0611732	0.179373	0.733074	-0.0768619	0.220692	0.727632	Not Significant
Adenosine 5'-monophosphate (AMP) to glutamine ratio	Ratio	0.0652842	0.191987	0.733822	-0.155245	0.273039	0.569641	Not Significant
Androstenediol (3beta,17beta) monosulfate (1) levels	Lipid	-0.0339834	0.100407	0.735018	-0.147256	0.145407	0.311197	Not Significant
Trigonelline levels	Cofactors and Vitamins	-0.0468974	0.138883	0.735609	-0.180792	0.223202	0.417944	Not Significant
1-stearoyl-2-linoleoyl-GPE (18:0/18:2) levels	Lipid	0.0476894	0.141841	0.736707	0.12227	0.21671	0.572611	Not Significant
Hydroxy-cmpf levels	Lipid	-0.0394215	0.118245	0.738841	0.144475	0.197971	0.465525	Not Significant
Pyridoxal levels	Cofactors and Vitamins	0.140482	0.424714	0.74082	1.23399	0.693525	0.0751897	Not Significant
Cholate to adenosine 5'-monophosphate (AMP) ratio	Ratio	-0.0392471	0.118825	0.741178	0.187664	0.185072	0.310578	Not Significant
Indolelactate levels	Amino Acid	-0.0439881	0.133265	0.741339	-0.0667895	0.212339	0.75311	Not Significant
X-24418 levels	Unknown	0.0284378	0.0864678	0.742244	0.0401944	0.135121	0.766107	Not Significant
Sphingomyelin (d18:2/23:1) levels	Lipid	-0.0419887	0.128446	0.743745	0.120965	0.188158	0.520294	Not Significant
Lignoceroylcarnitine (C24) levels	Lipid	0.0430565	0.131718	0.743756	0.0135784	0.169793	0.936261	Not Significant
Cysteinylglycine to glutamate ratio	Ratio	0.0425646	0.13084	0.74494	-0.216116	0.175885	0.219173	Not Significant
Orotidine levels	Nucleotide	0.0331304	0.102029	0.745398	-0.0253722	0.149479	0.865217	Not Significant
X-22162 levels	Unknown	-0.0434365	0.134018	0.745855	0.118707	0.188162	0.528121	Not Significant
Hypotaurine to taurine ratio	Ratio	0.0324024	0.100348	0.746771	0.0152439	0.165797	0.926743	Not Significant
Fructose levels	Carbohydrate	0.0620287	0.192454	0.747223	0.125907	0.289837	0.663994	Not Significant
Ergothioneine levels	Xenobiotics	-0.055392	0.172351	0.747915	0.0641818	0.187869	0.732629	Not Significant
Cytidine to N-acetylneuraminate ratio	Ratio	-0.0442056	0.137678	0.748151	0.098657	0.210602	0.63946	Not Significant
7-alpha-hydroxy-3-oxo-4-cholestenoate (7-hoca) levels	Lipid	0.0984689	0.30759	0.74887	0.277495	0.395035	0.482394	Not Significant
Sphingomyelin (d18:0/18:0, d19:0/17:0) levels	Lipid	-0.059538	0.186387	0.749398	-0.105053	0.281567	0.709072	Not Significant
X-21607 levels	Unknown	0.0490542	0.154595	0.751011	-0.102528	0.25031	0.682096	Not Significant
Caffeic acid sulfate levels	Xenobiotics	0.0450378	0.142798	0.752461	-0.384033	0.220374	0.0813954	Not Significant
Phosphoethanolamine levels	Lipid	0.06335	0.200999	0.752628	-0.304679	0.305972	0.319359	Not Significant
Adenosine 5'-monophosphate (AMP) to arginine ratio	Ratio	0.0706114	0.225559	0.754242	-0.384958	0.320508	0.229717	Not Significant
Succinylcarnitine levels	Energy	0.0342771	0.110397	0.75619	0.346663	0.178713	0.0524076	Not Significant
Cystathionine levels	Amino Acid	-0.0353678	0.114032	0.756442	0.254357	0.183628	0.165998	Not Significant
Cholate to bilirubin (Z,Z) ratio	Ratio	-0.0424374	0.138216	0.758816	0.0396949	0.214082	0.8529	Not Significant
Alpha-tocopherol to glycerol ratio	Ratio	-0.0577934	0.188639	0.759323	0.419751	0.279574	0.133254	Not Significant
3-methoxytyrosine levels	Amino Acid	-0.0385489	0.125879	0.759424	-0.127944	0.188301	0.496845	Not Significant
3-hydroxy-2-methylpyridine sulfate levels	Xenobiotics	-0.0824942	0.269904	0.759877	-0.292293	0.444691	0.510991	Not Significant
N-succinyl-phenylalanine levels	Amino Acid	-0.13127	0.431378	0.760897	-0.253328	0.706545	0.719935	Not Significant
X-16124 levels	Unknown	0.0357464	0.117641	0.761233	-0.0419526	0.16133	0.794832	Not Significant
Glycosyl-N-(2-hydroxynervonoyl)-sphingosine (d18:1/24:1(2OH)) levels	Lipid	0.0357906	0.117877	0.761412	0.228728	0.161483	0.156654	Not Significant
Isobutyrylcarnitine (c4) levels	Amino Acid	0.0290184	0.0959872	0.762412	0.0670294	0.133721	0.616185	Not Significant
4-allylcatechol sulfate levels	Xenobiotics	0.115033	0.382089	0.763366	0.46525	0.59694	0.435749	Not Significant
Phosphate to EDTA ratio	Ratio	0.0590839	0.196481	0.763635	0.00709887	0.307311	0.981571	Not Significant
Glycerate levels	Carbohydrate	-0.0351006	0.1172	0.764563	0.271653	0.198171	0.170437	Not Significant
Cysteine to 5-oxoproline ratio	Ratio	-0.0869682	0.29137	0.765336	0.141047	0.422263	0.738359	Not Significant
Bilirubin degradation product, C16H18N2O5 (3) levels	Partially Characterized Molecules	0.160923	0.539973	0.765687	-0.564755	0.720568	0.433179	Not Significant
Aspartate to asparagine ratio	Ratio	-0.0282516	0.0948334	0.765774	-0.178455	0.155653	0.251592	Not Significant
Salicyluric glucuronide levels	Xenobiotics	-0.0554667	0.186377	0.766005	-0.114587	0.317989	0.718586	Not Significant
Retinol (Vitamin A) to linoleoyl-arachidonoyl-glycerol (18:2 to 20:4) [2] ratio	Ratio	0.0456299	0.154153	0.767227	-0.0518807	0.185639	0.779884	Not Significant
X-21286 levels	Unknown	0.0269352	0.0922725	0.770356	-0.11374	0.140276	0.417463	Not Significant
X-22771 levels	Unknown	-0.0884672	0.304347	0.771297	0.410753	0.409411	0.315727	Not Significant
3-hydroxyoctanoylcarnitine (1) levels	Lipid	0.04917	0.169557	0.771823	-0.377851	0.218296	0.0834682	Not Significant
1-palmitoyl-2-arachidonoyl-GPI (16:0/20:4) levels	Lipid	0.0408813	0.141036	0.771921	0.0225204	0.260145	0.931014	Not Significant
Glycosyl ceramide (d18:1/20:0, d16:1/22:0) levels	Lipid	-0.028815	0.100082	0.773412	0.177636	0.14932	0.234192	Not Significant
Docosahexaenoylcholine levels	Lipid	-0.0635603	0.221194	0.773844	0.260004	0.320377	0.417045	Not Significant
5alpha-androstan-3alpha,17alpha-diol monosulfate levels	Lipid	0.0391408	0.136358	0.774078	-0.129151	0.197323	0.512779	Not Significant
S-adenosylhomocysteine (SAH) levels	Amino Acid	-0.0387163	0.135221	0.774634	-0.0739566	0.21849	0.734994	Not Significant
Sphingomyelin (d17:2/16:0, d18:2/15:0) levels	Lipid	-0.0277966	0.0976579	0.775926	0.0767501	0.143193	0.591964	Not Significant
X-12100 levels	Unknown	-0.053362	0.188393	0.776987	0.406848	0.329205	0.216514	Not Significant
1H-indole-7-acetic acid levels	Xenobiotics	0.036226	0.12862	0.778211	0.161492	0.185653	0.384377	Not Significant
4-vinylphenol sulfate levels	Xenobiotics	-0.0414592	0.147441	0.778563	-0.21872	0.227925	0.33725	Not Significant
Adenosine 5'-monophosphate (AMP) to urate ratio	Ratio	0.0326933	0.118041	0.781807	-0.146788	0.166338	0.377522	Not Significant
Tetradecadienoate (14:2) levels	Lipid	-0.0333471	0.120474	0.781935	-0.314476	0.174489	0.0715031	Not Significant
Mannose to trans-4-hydroxyproline ratio	Ratio	-0.0299448	0.108655	0.782859	0.198163	0.179335	0.269164	Not Significant
Palmitoyl sphingomyelin (d18:1/16:0) levels	Lipid	-0.0284037	0.104054	0.784877	0.255044	0.162962	0.11757	Not Significant
N2-acetyl,N6-methyllysine levels	Amino Acid	0.0319746	0.11759	0.785687	-0.0936552	0.159415	0.556873	Not Significant
X-21442 levels	Unknown	0.0266326	0.0986086	0.787096	0.226646	0.169779	0.181892	Not Significant
1-stearoyl-2-oleoyl-GPS (18:0/18:1) levels	Lipid	-0.0485124	0.179774	0.787274	-0.30719	0.252319	0.223428	Not Significant
3-ethylcatechol sulfate (1) levels	Xenobiotics	-0.138914	0.518017	0.788573	-0.818727	0.85267	0.336958	Not Significant
Tyrosine to pyruvate ratio	Ratio	-0.0284018	0.106265	0.789258	-0.0489508	0.143491	0.732997	Not Significant
Arabitol/xylitol levels	Carbohydrate	-0.0418162	0.156917	0.789865	0.0320761	0.253208	0.899195	Not Significant
Arachidonate (20:4n6) to linoleate (18:2n6) ratio	Ratio	-0.036582	0.138145	0.791156	-0.00657502	0.190413	0.972454	Not Significant
S-methylcysteine levels	Amino Acid	-0.0415914	0.157989	0.792354	0.16257	0.249463	0.514609	Not Significant
Aspartate to N-acetylglucosamine to N-acetylgalactosamine ratio	Ratio	-0.0360491	0.137245	0.79281	-0.469912	0.244387	0.0545028	Not Significant
1-linoleoyl-GPG (18:2) levels	Lipid	-0.0332338	0.126542	0.792836	-0.169467	0.184877	0.359327	Not Significant
Aspartate to phosphate ratio	Ratio	0.0364986	0.139102	0.793023	-0.333782	0.213897	0.118646	Not Significant
Docosadioate (C22-DC) levels	Lipid	0.0342749	0.131043	0.793665	-0.280399	0.210127	0.182063	Not Significant
2-aminoheptanoate levels	Lipid	0.0342729	0.131116	0.79379	0.219325	0.227071	0.3341	Not Significant
X-23636 levels	Unknown	-0.0547022	0.209996	0.794485	0.199716	0.264864	0.45083	Not Significant
Sulfate of piperine metabolite C18H21NO3 (1) levels	Xenobiotics	0.0543384	0.20912	0.794985	-0.125188	0.3063	0.682751	Not Significant
3-ureidopropionate levels	Nucleotide	-0.0516098	0.199157	0.795526	0.025502	0.299405	0.932122	Not Significant
Ceramide (d18:1/14:0, d16:1/16:0) levels	Lipid	0.0279999	0.108069	0.795564	0.162562	0.180123	0.366788	Not Significant
1-linoleoyl-GPE (18:2) levels	Lipid	0.0289554	0.111862	0.795751	-0.136417	0.16328	0.403447	Not Significant
3-methylhistidine levels	Amino Acid	-0.0428409	0.166065	0.796424	0.0767102	0.234482	0.743557	Not Significant
N-acetylmethionine levels	Amino Acid	-0.0256504	0.100531	0.798609	-0.102756	0.148191	0.488056	Not Significant
Adenosine 5'-monophosphate (AMP) to glutamate ratio	Ratio	0.0263754	0.104023	0.79984	-0.172068	0.14555	0.23713	Not Significant
Glycohyocholate levels	Lipid	-0.0354052	0.142089	0.803224	-0.120482	0.218317	0.581039	Not Significant
Phenylpyruvate to 4-hydroxyphenylpyruvate ratio	Ratio	0.0523613	0.212228	0.805124	0.0294317	0.302656	0.922532	Not Significant
N-acetylalliin levels	Xenobiotics	0.0427562	0.173654	0.805516	-0.207542	0.236179	0.379537	Not Significant
Glucose to N-palmitoyl-sphinganine (d18:0 to 16:0) ratio	Ratio	0.0563706	0.228969	0.805533	0.437684	0.323208	0.175677	Not Significant
Octadecenedioate (C18:1-DC) levels	Lipid	-0.0400032	0.163148	0.806305	0.112339	0.227672	0.621711	Not Significant
X-24736 levels	Unknown	-0.032681	0.134147	0.807525	0.223731	0.196895	0.255832	Not Significant
X-13844 levels	Unknown	-0.0334825	0.137634	0.807794	-0.291032	0.223449	0.192761	Not Significant
Glycosyl-N-palmitoyl-sphingosine (d18:1/16:0) levels	Lipid	0.030583	0.127242	0.810057	0.189432	0.163257	0.245914	Not Significant
Citrate to 4-hydroxyphenylpyruvate ratio	Ratio	0.0712309	0.296933	0.810416	-0.0148629	0.373442	0.968253	Not Significant
1-(1-enyl-stearoyl)-2-linoleoyl-GPE (p-18:0/18:2) levels	Lipid	0.0302957	0.127161	0.811689	-0.109647	0.191946	0.567837	Not Significant
Taurine to glutamate ratio	Ratio	0.0202867	0.0854405	0.812318	-0.152877	0.124924	0.221043	Not Significant
X-24518 levels	Unknown	0.0601893	0.253934	0.812635	0.410455	0.395536	0.299401	Not Significant
Allantoin levels	Nucleotide	-0.0288171	0.121885	0.813101	0.172054	0.180365	0.340122	Not Significant
X-24334 levels	Unknown	0.0296997	0.125624	0.813108	-0.00375015	0.20223	0.985205	Not Significant
N-carbamoylalanine levels	Amino Acid	0.0456732	0.195372	0.815159	-0.132926	0.285784	0.641841	Not Significant
Carnitine C5:1 levels	Amino Acid	0.0309284	0.132818	0.815867	0.0776158	0.165432	0.638948	Not Significant
1,2-dilinoleoyl-GPC (18:2/18:2) levels	Lipid	-0.0255026	0.110805	0.817969	0.0635411	0.163991	0.69841	Not Significant
N-acetyl-aspartyl-glutamate (naag) levels	Amino Acid	-0.0195607	0.085341	0.818709	-0.0440212	0.141501	0.755724	Not Significant
Erythritol levels	Xenobiotics	0.0276854	0.120814	0.818747	0.121461	0.197751	0.539074	Not Significant
X-07765 levels	Unknown	0.0380966	0.166491	0.819009	0.0814228	0.273736	0.766123	Not Significant
4-methylhexanoylglutamine levels	Lipid	-0.0377498	0.165389	0.819454	-0.190806	0.228296	0.403276	Not Significant
N2-acetyl,N6,N6-dimethyllysine levels	Amino Acid	0.0211855	0.0929681	0.81974	0.0680869	0.131231	0.603877	Not Significant
Cysteine-glutathione disulfide levels	Amino Acid	-0.0216094	0.0948455	0.819773	0.121791	0.140108	0.384704	Not Significant
X-11847 levels	Unknown	-0.0876277	0.385293	0.820088	-0.0930163	0.63287	0.883152	Not Significant
X-23639 levels	Unknown	0.0198312	0.0876678	0.821039	0.14407	0.142302	0.311334	Not Significant
Indolin-2-one levels	Xenobiotics	-0.0360602	0.159848	0.82152	-0.276697	0.240741	0.250411	Not Significant
Gamma-glutamyl-alpha-lysine levels	Peptide	-0.0557766	0.248396	0.822331	-0.0151142	0.317521	0.962035	Not Significant
1-stearoyl-2-arachidonoyl-GPI (18:0/20:4) levels	Lipid	0.0305377	0.136611	0.823116	0.0180383	0.193038	0.92555	Not Significant
5-methylthioadenosine (mta) levels	Amino Acid	-0.0342256	0.153958	0.824076	0.106514	0.227265	0.6393	Not Significant
1-linolenoyl-GPC (18:3) levels	Lipid	-0.0274066	0.123662	0.824606	-0.28694	0.175309	0.101679	Not Significant
X-24947 levels	Unknown	-0.0246594	0.111283	0.824632	-0.179725	0.149583	0.229556	Not Significant
Pregnenetriol disulfate levels	Lipid	-0.0201401	0.0911645	0.825155	-0.0710845	0.130104	0.584815	Not Significant
Arachidate (20:0) levels	Lipid	0.0435137	0.197015	0.825198	-0.148501	0.282088	0.598587	Not Significant
Quinolinate levels	Cofactors and Vitamins	-0.0250507	0.113769	0.825724	0.134671	0.170398	0.429335	Not Significant
Thymol sulfate levels	Xenobiotics	0.0640192	0.29164	0.826249	-0.487359	0.401732	0.225075	Not Significant
N-acetylglucosaminylasparagine levels	Carbohydrate	-0.0382648	0.174778	0.826701	0.373238	0.261445	0.153407	Not Significant
X-25422 levels	Unknown	-0.0396543	0.181923	0.82745	-0.476647	0.285018	0.0944577	Not Significant
Hexadecanedioate (C16-DC) levels	Lipid	-0.0425231	0.195113	0.827476	-0.232045	0.282132	0.410811	Not Significant
Gamma-glutamylglutamate levels	Peptide	0.0369869	0.170621	0.828381	-0.0116368	0.283076	0.967209	Not Significant
X-23641 levels	Unknown	-0.0251347	0.115973	0.828419	-0.23928	0.181006	0.186186	Not Significant
S-adenosylhomocysteine (SAH) to 5-methyluridine (ribothymidine) ratio	Ratio	-0.0325673	0.150444	0.828617	-0.213497	0.205188	0.29811	Not Significant
X-13723 levels	Unknown	0.0420282	0.194187	0.828652	-0.446306	0.307714	0.146949	Not Significant
X-17351 levels	Unknown	-0.0315087	0.145753	0.828849	0.0591875	0.251462	0.813919	Not Significant
Glycerol to glycerol 3-phosphate ratio	Ratio	0.0330265	0.153545	0.829695	-0.0999507	0.217804	0.646305	Not Significant
Glutamine to alanine ratio	Ratio	0.0202276	0.0946194	0.83072	0.148868	0.146134	0.308341	Not Significant
3-phenylpropionate hydrocinnamate levels	Xenobiotics	-0.0212858	0.0996736	0.830894	0.101885	0.177706	0.56642	Not Significant
3-hydroxyhexanoate levels	Lipid	0.0525173	0.246739	0.831447	-0.670913	0.351927	0.0565984	Not Significant
2'-deoxyuridine levels	Nucleotide	-0.055746	0.26488	0.833311	0.65314	0.400134	0.102616	Not Significant
Sulfate of piperine metabolite C18H21NO3 (3) levels	Xenobiotics	-0.0242036	0.11525	0.83366	-0.00669845	0.154763	0.965477	Not Significant
Adenosine 3',5'-cyclic monophosphate (cAMP) to adenosine 5'-monophosphate (AMP) ratio	Ratio	-0.0542412	0.261232	0.835513	0.0746516	0.375272	0.84232	Not Significant
Spermidine to carnitine ratio	Ratio	0.0257464	0.125012	0.836829	-0.170801	0.152747	0.263485	Not Significant
Branched chain 14:0 dicarboxylic acid levels	Lipid	0.0313517	0.15305	0.837692	0.28415	0.23375	0.22413	Not Significant
4-oxo-retinoic acid levels	Cofactors and Vitamins	0.072323	0.354255	0.838232	0.321369	0.552576	0.560848	Not Significant
Adenosine 5'-monophosphate (AMP) to phosphate ratio	Ratio	0.0411745	0.202656	0.838999	-0.192755	0.302989	0.524659	Not Significant
X-24951 levels	Unknown	-0.0316051	0.157425	0.840884	-0.376361	0.240807	0.118072	Not Significant
X-17685 levels	Unknown	-0.0234634	0.117096	0.841185	-0.0466983	0.178335	0.793432	Not Significant
X-12216 levels	Unknown	0.0218617	0.109305	0.841476	-0.221597	0.15538	0.15382	Not Significant
5-acetylamino-6-amino-3-methyluracil levels	Xenobiotics	-0.0206805	0.103572	0.841736	-0.0244657	0.171951	0.886857	Not Significant
X-23739 levels	Unknown	0.0231314	0.115901	0.841811	-0.0877985	0.159085	0.581019	Not Significant
X-15461 levels	Unknown	0.15009	0.753388	0.84209	-0.363447	0.972944	0.708736	Not Significant
Uridine to cytidine ratio	Ratio	0.0283654	0.144666	0.844551	0.252124	0.22495	0.262372	Not Significant
X-25957 levels	Unknown	0.0510096	0.260301	0.844639	0.34013	0.365369	0.351895	Not Significant
Alpha-ketoglutarate to aspartate ratio	Ratio	-0.042049	0.214755	0.844767	0.0134468	0.304147	0.964736	Not Significant
Succinate to acetoacetate ratio	Ratio	0.0914738	0.471386	0.846135	-1.34219	0.709737	0.0586099	Not Significant
Citrulline to ornithine ratio	Ratio	0.0206632	0.106829	0.846628	0.0573681	0.149379	0.700945	Not Significant
Octadecanedioylcarnitine (C18-DC) levels	Lipid	-0.0166737	0.0863533	0.84689	-0.0306961	0.130854	0.814532	Not Significant
Taurolithocholate 3-sulfate levels	Lipid	-0.0249593	0.129609	0.847293	-0.25082	0.188728	0.183848	Not Significant
1-stearoyl-2-docosahexaenoyl-GPE (18:0/22:6) levels	Lipid	-0.0349161	0.182896	0.848599	0.211577	0.247819	0.393239	Not Significant
Taurochenodeoxycholic acid 3-sulfate levels	Lipid	0.0254692	0.133618	0.84883	-0.0778878	0.162961	0.632682	Not Significant
Myristoleate (14:1n5) levels	Lipid	0.0523148	0.27549	0.84939	-0.540595	0.433664	0.212553	Not Significant
X-21355 levels	Unknown	0.0268838	0.141692	0.849518	-0.232412	0.216917	0.283974	Not Significant
1-myristoyl-2-arachidonoyl-GPC (14:0/20:4) levels	Lipid	-0.0279214	0.14717	0.849527	-0.0699318	0.210966	0.74028	Not Significant
Trans 3,4-methyleneheptanoate levels	Xenobiotics	0.0905366	0.477739	0.849693	-0.782112	0.622896	0.209259	Not Significant
X-16397 levels	Unknown	-0.0267686	0.142222	0.850707	0.343977	0.224146	0.124879	Not Significant
Indolepropionate levels	Amino Acid	-0.0267176	0.142342	0.851111	0.155401	0.239139	0.515797	Not Significant
Guaiacol sulfate levels	Xenobiotics	-0.0272738	0.145962	0.851774	-0.0292709	0.242854	0.904064	Not Significant
N,n,n-trimethyl-alanylproline betaine (tmap) levels	Amino Acid	0.0275335	0.147916	0.852333	0.0473131	0.220645	0.830211	Not Significant
4-hydroxyphenylacetoylcarnitine levels	Amino Acid	0.0262092	0.142254	0.853824	-0.160325	0.217577	0.461203	Not Significant
Androsterone glucuronide levels	Lipid	-0.0181337	0.0984445	0.853855	0.106186	0.139386	0.446174	Not Significant
X-11478 levels	Unknown	-0.0275121	0.149516	0.854007	-0.206032	0.205411	0.31585	Not Significant
N-lactoyl phenylalanine levels	Amino Acid	0.0255324	0.139271	0.85454	-0.0060316	0.210972	0.977192	Not Significant
Glycerol to mannitol to sorbitol ratio	Ratio	0.0527703	0.288183	0.854709	-0.178428	0.398908	0.654664	Not Significant
5alpha-androstan-3alpha,17beta-diol monosulfate (1) levels	Lipid	0.01775	0.0973534	0.855328	-0.0498269	0.148438	0.737116	Not Significant
Methyl-4-hydroxybenzoate sulfate levels	Xenobiotics	0.083827	0.461054	0.855727	0.257573	0.775363	0.739741	Not Significant
Indolebutyrate levels	Amino Acid	-0.0217865	0.120011	0.855945	-0.260135	0.159981	0.103941	Not Significant
4-acetamidobutanoate levels	Amino Acid	-0.0206053	0.114369	0.857024	-0.0742703	0.166962	0.656439	Not Significant
Threonine levels	Amino Acid	-0.0249976	0.140081	0.858369	0.0297425	0.205757	0.885065	Not Significant
Paraxanthine to linoleate (18:2n6) ratio	Ratio	0.0242697	0.137815	0.860213	-0.0728164	0.210148	0.728966	Not Significant
N-acetylphenylalanine levels	Amino Acid	0.0209351	0.119006	0.86036	-0.0181167	0.199654	0.927699	Not Significant
4-acetylcatechol sulfate (1) levels	Xenobiotics	0.0594164	0.338611	0.86071	-0.754111	0.628204	0.229974	Not Significant
Glycochenodeoxycholate levels	Lipid	0.0239773	0.138101	0.862163	-0.0124168	0.220603	0.955114	Not Significant
Sphingomyelin (d18:2/23:0, d18:1/23:1, d17:1/24:1) levels	Lipid	0.0215212	0.124554	0.86282	0.168692	0.195002	0.386997	Not Significant
Cytosine levels	Nucleotide	0.0267338	0.156566	0.86442	-0.338453	0.258677	0.190738	Not Significant
X-24307 levels	Unknown	0.025762	0.153036	0.866316	0.131422	0.202351	0.516032	Not Significant
Aspartate levels	Amino Acid	0.0229653	0.138185	0.868005	-0.261539	0.216785	0.227645	Not Significant
N-acetylputrescine levels	Amino Acid	-0.0208442	0.125971	0.868576	-0.0497497	0.201673	0.805152	Not Significant
Pregnenetriol sulfate levels	Lipid	0.014671	0.0887908	0.868762	-0.0860079	0.139347	0.53709	Not Significant
Adenosine 5'-monophosphate (AMP) to serine ratio	Ratio	0.0338947	0.205672	0.869102	-0.33231	0.295699	0.261092	Not Significant
4-allylphenol sulfate levels	Xenobiotics	-0.0244501	0.149487	0.870077	0.0154684	0.226117	0.94546	Not Significant
1-(1-enyl-palmitoyl)-GPE (p-16:0) levels	Lipid	-0.0185258	0.114539	0.871509	-0.118036	0.188208	0.530555	Not Significant
Mannose to mannitol to sorbitol ratio	Ratio	-0.0347578	0.215637	0.871947	0.0642454	0.299526	0.830165	Not Significant
N-stearoyl-sphingosine (d18:1 to 18:0) to N-palmitoyl-sphinganine (d18:0 to 16:0) ratio	Ratio	-0.0225695	0.140828	0.872674	0.0779714	0.201393	0.698637	Not Significant
X-25790 levels	Unknown	0.0214418	0.134936	0.873745	0.01551	0.203566	0.939267	Not Significant
Phenylpyruvate to citrate ratio	Ratio	0.0789832	0.50207	0.874997	-0.0228283	0.644216	0.971732	Not Significant
Ceramide (d18:1/24:1) levels	Lipid	-0.0167015	0.10642	0.875292	0.208705	0.15809	0.186781	Not Significant
Acetoacetate levels	Lipid	0.0742988	0.476022	0.875968	0.543231	0.64258	0.397893	Not Significant
1-palmitoleoylglycerol (16:1) levels	Lipid	-0.0249217	0.161403	0.877289	-0.362991	0.230607	0.115471	Not Significant
Adenosine 5'-monophosphate (AMP) to EDTA ratio	Ratio	0.0196447	0.128343	0.878348	-0.114477	0.196838	0.56085	Not Significant
Glucuronate to etiocholanolone glucuronide ratio	Ratio	0.0216705	0.141593	0.878361	-0.209268	0.21512	0.330654	Not Significant
2-ketocaprylate levels	Amino Acid	-0.0180146	0.118158	0.878822	-0.0570096	0.188183	0.76193	Not Significant
Glycerol 3-phosphate levels	Lipid	0.123574	0.815754	0.879593	-1.04519	1.14491	0.361296	Not Significant
5-dodecenoate (12:1n7) levels	Lipid	-0.0700297	0.466847	0.88076	-1.15124	0.699201	0.09966	Not Significant
Alpha-ketobutyrate to 3-methyl-2-oxovalerate ratio	Ratio	0.0797234	0.533519	0.881215	-0.673474	0.790041	0.393962	Not Significant
X-12261 levels	Unknown	-0.0285461	0.192346	0.882019	-0.22593	0.242871	0.352245	Not Significant
N-oleoylserine levels	Lipid	-0.0240965	0.162467	0.882094	-0.298113	0.223904	0.183047	Not Significant
Androstenediol (3beta,17beta) disulfate (2) levels	Lipid	-0.0136405	0.0925184	0.882788	-0.0999596	0.142527	0.483091	Not Significant
Phosphate levels (UKB data field 30810)	Energy	0.0368502	0.250837	0.883204	0.0482578	0.407971	0.90584	Not Significant
DHEAS levels	Lipid	-0.0149805	0.103224	0.884612	-0.206473	0.154079	0.180229	Not Significant
1-linoleoyl-gpc (18:2) levels	Lipid	-0.0166911	0.115596	0.885191	-0.121423	0.166945	0.46703	Not Significant
X-21807 levels	Unknown	-0.0517057	0.361855	0.886376	-0.092126	0.615822	0.881082	Not Significant
N6-acetyllysine levels	Amino Acid	-0.0308023	0.216235	0.886726	0.155046	0.308555	0.615321	Not Significant
Pregnanediol-3-glucuronide levels	Lipid	-0.013635	0.0958917	0.886929	-0.0910974	0.154391	0.55516	Not Significant
Hydroxy-N6,N6,N6-trimethyllysine levels	Amino Acid	-0.0215666	0.151814	0.887033	0.364538	0.227857	0.10963	Not Significant
N-acetyl-beta-alanine levels	Nucleotide	0.0214608	0.151823	0.887591	0.0481989	0.211724	0.819919	Not Significant
Glycoursodeoxycholic acid sulfate (1) levels	Lipid	0.013386	0.0963048	0.889453	0.0428004	0.151526	0.777589	Not Significant
Hydroquinone sulfate levels	Xenobiotics	-0.0165539	0.122694	0.892675	-0.12451	0.202057	0.537753	Not Significant
2-hydroxyoctanoate levels	Lipid	0.0179749	0.13363	0.892998	-0.0924004	0.227867	0.685109	Not Significant
Vanillactate levels	Amino Acid	0.0118593	0.0895786	0.894676	-0.155084	0.179678	0.388072	Not Significant
Dodecadienoate (12:2) levels	Lipid	-0.0186253	0.141023	0.894927	-0.278154	0.186648	0.136157	Not Significant
X-23644 levels	Unknown	0.0208965	0.159112	0.895513	0.0792758	0.220263	0.718911	Not Significant
X-24531 levels	Unknown	0.0179165	0.138256	0.896892	0.0230961	0.186646	0.901519	Not Significant
Sphingomyelin (d18:1/22:1, d18:2/22:0, d16:1/24:1) levels	Lipid	0.0117984	0.0911098	0.896965	0.272893	0.150004	0.0688749	Not Significant
4-hydroxyphenylacetate levels	Amino Acid	0.0205129	0.158856	0.897256	-0.358334	0.216137	0.0973365	Not Significant
Homocitrulline levels	Amino Acid	0.0154813	0.120208	0.897526	-0.096402	0.18226	0.596857	Not Significant
3-methoxytyramine sulfate levels	Amino Acid	0.0481814	0.374282	0.897571	-0.329433	0.474949	0.487922	Not Significant
Gamma-glutamylvaline levels	Peptide	-0.0134996	0.105363	0.89805	-0.0744999	0.15811	0.637505	Not Significant
Bilirubin degradation product, C16H18N2O5 (1) levels	Partially Characterized Molecules	-0.0297061	0.232007	0.898117	-0.244061	0.322357	0.448982	Not Significant
Taurodeoxycholate levels	Lipid	0.0182633	0.143693	0.898862	-0.174962	0.215812	0.417529	Not Significant
Phosphate to glycerol ratio	Ratio	0.0232518	0.183012	0.8989	0.287877	0.268822	0.284222	Not Significant
1-(1-enyl-palmitoyl)-2-palmitoleoyl-GPC (P-16:0/16:1) levels	Lipid	-0.0128186	0.102263	0.900247	0.0757774	0.14209	0.593822	Not Significant
1-oleoyl-2-docosahexaenoyl-GPC (18:1/22:6) levels	Lipid	0.0145286	0.119552	0.903275	0.174734	0.199306	0.380644	Not Significant
N-acetyl-2-aminooctanoate levels	Lipid	0.0129924	0.108702	0.904861	-0.240707	0.147668	0.103089	Not Significant
Adenosine 5'-monophosphate (AMP) to acetoacetate ratio	Ratio	-0.291191	2.45657	0.905643	-3.2613	3.49755	0.351103	Not Significant
Choline phosphate to phosphoethanolamine ratio	Ratio	-0.019559	0.166433	0.906449	-0.209869	0.254213	0.409052	Not Significant
Glutamate levels	Amino Acid	-0.0113468	0.0975983	0.907446	0.0423784	0.145515	0.770876	Not Significant
Succinoyltaurine levels	Amino Acid	-0.0110202	0.0950498	0.907699	-0.011621	0.130107	0.928828	Not Significant
N-lactoyl valine levels	Amino Acid	0.0159958	0.13811	0.907796	0.166176	0.212696	0.434635	Not Significant
Carnitine to palmitoylcarnitine (C16) ratio	Ratio	0.0177657	0.154562	0.908491	0.188158	0.265534	0.478571	Not Significant
1-palmitoleoyl-2-linolenoyl-GPC (16:1/18:3) levels	Lipid	0.0224335	0.200325	0.910835	-0.0903154	0.340112	0.790589	Not Significant
Alpha-ketoglutarate to glutamate ratio	Ratio	0.014825	0.133682	0.911698	-0.248263	0.177315	0.161476	Not Significant
Adenosine 5'-monophosphate (AMP) to histidine ratio	Ratio	-0.0174924	0.158787	0.91228	-0.141254	0.251993	0.575105	Not Significant
1-(1-enyl-stearoyl)-2-oleoyl-GPE (p-18:0/18:1) levels	Lipid	-0.0147592	0.139645	0.915827	-0.28659	0.218081	0.188798	Not Significant
Eicosenedioate (C20:1-DC) levels	Lipid	-0.0126249	0.12046	0.91653	0.0020436	0.154709	0.989461	Not Significant
Sphingomyelin (d18:0/20:0, d16:0/22:0) levels	Lipid	-0.016539	0.160075	0.917709	-0.0719881	0.234081	0.758436	Not Significant
Gamma-glutamyltyrosine levels	Peptide	-0.0119204	0.117053	0.918886	-0.0700254	0.165406	0.672037	Not Significant
Aspartate to citrate ratio	Ratio	-0.0170548	0.172127	0.921073	-0.209303	0.243717	0.390454	Not Significant
Threonine to pyruvate ratio	Ratio	0.0113186	0.115731	0.922091	0.0182436	0.170889	0.914982	Not Significant
Phosphate to alanine ratio	Ratio	0.0120763	0.123977	0.922403	0.113401	0.183785	0.537216	Not Significant
1-lignoceroyl-GPC (24:0) levels	Lipid	-0.0131598	0.136469	0.923179	0.365386	0.233475	0.117585	Not Significant
Glycerol to sulfate ratio	Ratio	0.0140832	0.146607	0.923472	-0.373789	0.20601	0.0696133	Not Significant
Quinate levels	Xenobiotics	0.0106158	0.110573	0.923515	0.0423456	0.171601	0.805088	Not Significant
N-palmitoylglycine levels	Lipid	-0.0144269	0.151955	0.924361	-0.191032	0.249817	0.444457	Not Significant
X-24970 levels	Unknown	-0.0129506	0.143118	0.927898	0.187328	0.195473	0.337895	Not Significant
Sphingomyelin (d17:1/14:0, d16:1/15:0) levels	Lipid	-0.007792	0.088655	0.929963	-0.0194645	0.15775	0.9018	Not Significant
X-12007 levels	Unknown	0.0144193	0.164076	0.929971	0.316048	0.229385	0.168263	Not Significant
X-24344 levels	Unknown	0.0242048	0.276764	0.930309	-0.469611	0.348111	0.177329	Not Significant
Citrate levels	Energy	0.0190858	0.218904	0.930522	-0.132428	0.309937	0.66918	Not Significant
Cysteinylglycine to taurine ratio	Ratio	-0.015741	0.180864	0.930646	0.0619773	0.274357	0.821279	Not Significant
Theophylline to theobromine ratio	Ratio	-0.0208171	0.244252	0.93208	-0.0893105	0.385211	0.816656	Not Significant
Glucose to maltose ratio	Ratio	0.0609553	0.724726	0.93297	-0.412763	0.929195	0.656887	Not Significant
Thioproline levels	Xenobiotics	-0.0139218	0.169328	0.934473	0.145735	0.232149	0.530157	Not Significant
X-11787 levels	Unknown	-0.0127555	0.156314	0.934964	0.23587	0.203299	0.245962	Not Significant
Gamma-glutamylglycine levels	Peptide	-0.00775283	0.0966433	0.936061	-0.00416794	0.138098	0.975923	Not Significant
Glucose to N-palmitoyl-sphingosine (d18:1 to 16:0) ratio	Ratio	0.0171506	0.217076	0.937027	-0.115949	0.37744	0.758693	Not Significant
1-stearoyl-2-oleoyl-GPE (18:0/18:1) levels	Lipid	0.0127304	0.16747	0.939406	0.0927456	0.236009	0.694338	Not Significant
Phosphate to glutamate ratio	Ratio	0.00655902	0.0869608	0.939877	0.00890923	0.129505	0.945153	Not Significant
Glutamate to cysteine ratio	Ratio	-0.00777287	0.104627	0.940779	0.155626	0.157788	0.323986	Not Significant
Guanidinoacetate levels	Amino Acid	-0.00689059	0.0928559	0.940845	0.135508	0.159284	0.394919	Not Significant
X-17690 levels	Unknown	-0.0168018	0.231593	0.942165	-0.327547	0.35529	0.356572	Not Significant
Benzoate to linoleoyl-arachidonoyl-glycerol (18:2 to 20:4) [1] ratio	Ratio	-0.00946586	0.137001	0.944915	-0.0957249	0.184311	0.603505	Not Significant
1-linoleoyl-2-linolenoyl-GPC (18:2/18:3) levels	Lipid	0.0161832	0.241448	0.946561	-0.217655	0.387878	0.574699	Not Significant
X-21441 levels	Unknown	0.00533929	0.08015	0.946887	-0.12548	0.120302	0.296929	Not Significant
Imidazole propionate levels	Amino Acid	0.00930062	0.140073	0.947061	0.157887	0.198311	0.425941	Not Significant
Phosphate to glutamine ratio	Ratio	-0.00954305	0.145131	0.947573	-0.070302	0.230856	0.760726	Not Significant
Beta-citrylglutamate levels	Amino Acid	-0.00721057	0.110358	0.947905	0.0817779	0.166418	0.623143	Not Significant
Cis 3,4-methyleneheptanoate levels	Lipid	0.00919208	0.146602	0.950005	-0.264406	0.206215	0.199777	Not Significant
Taurodeoxycholic acid 3-sulfate levels	Lipid	-0.154828	2.5426	0.951444	-3.4375	3.35946	0.3062	Not Significant
N6-carbamoylthreonyladenosine levels	Nucleotide	0.0105345	0.173508	0.951587	-0.120853	0.293803	0.680824	Not Significant
Leucine to N-palmitoyl-sphingosine (d18:1 to 16:0) ratio	Ratio	0.408793	6.75188	0.951722	-9.11989	9.45685	0.334861	Not Significant
Phenylpyruvate levels	Amino Acid	-0.0165397	0.278072	0.95257	-0.120412	0.360094	0.738086	Not Significant
Margaroylcarnitine (C17) levels	Lipid	-0.00776891	0.132419	0.953216	-0.146218	0.188346	0.437558	Not Significant
Phenylacetylglutamate levels	Peptide	-0.00736556	0.126793	0.953676	-0.204351	0.18527	0.270032	Not Significant
3-methyl catechol sulfate (1) levels	Xenobiotics	-0.00854736	0.152256	0.955232	-0.152183	0.237712	0.522044	Not Significant
Glutamate to alanine ratio	Ratio	-0.00606603	0.109284	0.955735	0.101855	0.167845	0.543958	Not Significant
N6,n6,n6-trimethyllysine levels	Amino Acid	-0.0123017	0.223099	0.956027	0.10111	0.358294	0.777791	Not Significant
4-methoxyphenol sulfate levels	Amino Acid	0.00977427	0.179881	0.956666	0.111173	0.251677	0.658685	Not Significant
Glycosyl-N-behenoyl-sphingadienine (d18:2/22:0) levels	Lipid	-0.00573042	0.106123	0.956937	0.171889	0.147103	0.242607	Not Significant
Adenosine 5'-monophosphate (AMP) to alanine ratio	Ratio	-0.00692442	0.130034	0.957532	-0.0287649	0.18746	0.878047	Not Significant
11beta-hydroxyandrosterone glucuronide levels	Lipid	-0.00677514	0.128909	0.958085	-0.170764	0.214865	0.426759	Not Significant
1-palmitoyl-2-docosahexaenoyl-gpc (16:0/22:6) levels	Lipid	0.00725206	0.139	0.958391	0.19407	0.215995	0.368924	Not Significant
Cortisone levels	Lipid	0.00782384	0.150134	0.958439	-0.0552884	0.210296	0.792622	Not Significant
Tryptophan to pyruvate ratio	Ratio	0.0054536	0.10515	0.958636	0.195434	0.152888	0.201151	Not Significant
X-24565 levels	Unknown	0.00778823	0.15405	0.959679	-0.394634	0.237623	0.0967626	Not Significant
Sphinganine levels	Lipid	0.00978949	0.196792	0.960325	-0.412748	0.280667	0.1414	Not Significant
N2,N5-diacetylornithine levels	Amino Acid	0.00616903	0.124735	0.960555	-0.0884847	0.175865	0.614867	Not Significant
Palmitoyl-sphingosine-phosphoethanolamine (d18:1/16:0) levels	Lipid	-0.00511132	0.104589	0.961022	0.0994078	0.152021	0.51317	Not Significant
Plasma free asparagine levels	Amino Acid	0.00620086	0.127432	0.96119	-0.110706	0.174228	0.525161	Not Significant
Alanine levels	Amino Acid	0.00798898	0.1648	0.961336	-0.35373	0.247176	0.152406	Not Significant
Trimethylamine n-oxide levels	Lipid	-0.0100163	0.222097	0.964029	-0.524948	0.358453	0.143062	Not Significant
Homostachydrine levels	Xenobiotics	-0.0088131	0.203011	0.965373	0.016191	0.219725	0.941259	Not Significant
1-linoleoyl-GPI (18:2) levels	Lipid	0.00481987	0.113593	0.966155	-0.0230968	0.160614	0.885656	Not Significant
3-indoxyl sulfate levels	Amino Acid	0.0089157	0.210678	0.966244	-0.534902	0.331106	0.106202	Not Significant
X-24456 levels	Unknown	-0.0215164	0.517344	0.966825	-0.159081	0.682358	0.815657	Not Significant
5-oxoproline to citrate ratio	Ratio	0.00674032	0.163086	0.967033	-0.0619612	0.244361	0.799833	Not Significant
5-acetylamino-6-formylamino-3-methyluracil levels	Xenobiotics	0.00729944	0.176853	0.967077	-0.253419	0.318427	0.426122	Not Significant
Isoursodeoxycholate levels	Lipid	0.00555781	0.137155	0.967677	0.177416	0.209989	0.398178	Not Significant
1-palmitoyl-2-docosahexaenoyl-GPE (16:0/22:6) levels	Lipid	0.0177297	0.446717	0.968341	0.561742	0.633168	0.374975	Not Significant
Arachidonate (20:4n6) to oleate to vaccenate (18:1) ratio	Ratio	0.00632206	0.166546	0.96972	0.0589695	0.225808	0.793978	Not Significant
Salicylate to caprylate (8:0) ratio	Ratio	0.00960748	0.259468	0.970463	0.0859575	0.43545	0.843515	Not Significant
1-methyl-5-imidazoleacetate levels	Amino Acid	-0.004919	0.138224	0.971612	0.0593531	0.174433	0.733658	Not Significant
Lactosyl-N-palmitoyl-sphingosine (d18:1/16:0) levels	Lipid	0.00364156	0.107432	0.97296	0.0353689	0.179394	0.843704	Not Significant
Taurochenodeoxycholate levels	Lipid	-0.00437272	0.13504	0.974168	-0.173	0.179111	0.334102	Not Significant
Dimethylglycine levels	Amino Acid	0.00293183	0.0907938	0.97424	-0.0899202	0.132501	0.497366	Not Significant
Deoxycholic acid 12-sulfate levels	Lipid	-0.00273835	0.0864318	0.974725	-0.195616	0.13359	0.143112	Not Significant
Pyruvate to 3-methyl-2-oxobutyrate ratio	Ratio	-0.00296009	0.0984045	0.976003	0.0240453	0.153882	0.87583	Not Significant
Ascorbic acid 3-sulfate levels	Cofactors and Vitamins	-0.00388717	0.132329	0.976566	0.171016	0.177224	0.334557	Not Significant
Octadecenedioylcarnitine (C18:1-DC) levels	Lipid	0.00345762	0.11869	0.97676	0.149988	0.172069	0.383386	Not Significant
Phosphate to uridine ratio	Ratio	0.00752212	0.259258	0.976853	-0.418242	0.389809	0.283297	Not Significant
Perfluorooctanesulfonate (PFOS) levels	Xenobiotics	-0.00272544	0.09815	0.977847	-0.123525	0.137278	0.36822	Not Significant
X-18345 levels	Unknown	-0.00666398	0.242763	0.9781	-0.0833822	0.336157	0.804099	Not Significant
Phenylacetylglutamine levels	Peptide	0.0045619	0.196256	0.981455	-0.187893	0.30008	0.531221	Not Significant
4-ethylcatechol sulfate levels	Xenobiotics	-0.00271073	0.11666	0.981462	-0.0996762	0.187367	0.594737	Not Significant
Arginine to glutamate ratio	Ratio	-0.00166762	0.0773694	0.982804	-0.013557	0.122005	0.911522	Not Significant
Butyrylglycine levels	Lipid	-0.00273765	0.127299	0.982842	0.0831498	0.185439	0.653869	Not Significant
X-17654 levels	Unknown	-0.00281341	0.131101	0.982879	-0.110488	0.18601	0.552519	Not Significant
X-23974 levels	Unknown	0.00351923	0.170547	0.983537	-0.277362	0.271909	0.307703	Not Significant
Methionine levels	Amino Acid	-0.00406373	0.207341	0.984363	-0.250711	0.320109	0.433507	Not Significant
Gamma-CEHC levels	Cofactors and Vitamins	-0.00235371	0.125021	0.98498	-0.149331	0.197863	0.450417	Not Significant
Androstenediol (3beta,17beta) disulfate (1) levels	Lipid	0.00191073	0.103588	0.985284	-0.143653	0.138088	0.298199	Not Significant
(2 or 3)-decenoate (10:1n7 or n8) levels	Lipid	-0.00239456	0.130649	0.985377	-0.242048	0.175015	0.16666	Not Significant
Glycodeoxycholate levels	Lipid	0.00194954	0.109519	0.985798	-0.107319	0.162351	0.508594	Not Significant
Formiminoglutamate levels	Amino Acid	-0.00288877	0.165796	0.986099	-0.147848	0.21037	0.482181	Not Significant
X-23997 levels	Unknown	-0.00294697	0.183536	0.987189	-0.131712	0.318629	0.679334	Not Significant
Sphingomyelin (d18:1/14:0, d16:1/16:0) levels	Lipid	0.00183621	0.120426	0.987835	0.210124	0.198902	0.290776	Not Significant
N-acetylisoleucine levels	Amino Acid	-0.0024348	0.173749	0.988819	0.0939223	0.236594	0.691384	Not Significant
1-(1-enyl-palmitoyl)-2-linoleoyl-GPE (p-16:0/18:2) levels	Lipid	-0.002029	0.145124	0.988845	-0.0765936	0.206567	0.710792	Not Significant
Gluconate levels	Xenobiotics	0.00164142	0.121116	0.989187	0.067963	0.195265	0.727799	Not Significant
(N(1) + N(8))-acetylspermidine levels	Amino Acid	0.00248801	0.183669	0.989192	0.107028	0.295103	0.716843	Not Significant
Propyl 4-hydroxybenzoate sulfate levels	Xenobiotics	-0.00137195	0.111801	0.990209	0.0224843	0.17346	0.896865	Not Significant
Carotenoid levels (cryptoxanthin)	Cofactors and Vitamins	-0.00117503	0.104864	0.99106	0.249065	0.165152	0.13153	Not Significant
3-hydroxypyridine sulfate levels	Xenobiotics	0.00135067	0.159194	0.993231	-0.0809978	0.263376	0.758435	Not Significant
Linoleoyl ethanolamide levels	Lipid	0.000588931	0.0982632	0.995218	0.04828	0.169616	0.775917	Not Significant
N-lactoyl tyrosine levels	Amino Acid	-0.000909701	0.180922	0.995988	-0.125552	0.294879	0.670271	Not Significant
Uridine to 2'-deoxyuridine ratio	Ratio	-0.00056953	0.157542	0.997116	-0.28568	0.234292	0.222719	Not Significant
Ethyl alpha-glucopyranoside levels	Xenobiotics	-0.00421055	1.28212	0.99738	-0.624723	1.74872	0.720908	Not Significant
Picolinate levels	Amino Acid	-0.000596293	0.207618	0.997708	-0.252154	0.343847	0.463357	Not Significant
X-19141 levels	Unknown	0.000268906	0.106423	0.997984	-0.0364024	0.143011	0.799076	Not Significant
5alpha-pregnan-3beta,20alpha-diol disulfate levels	Lipid	-0.000371753	0.154322	0.998078	-0.374492	0.243536	0.124115	Not Significant
Phosphate to acetoacetate ratio	Ratio	0.000429577	0.288576	0.998812	-0.172033	0.386816	0.656508	Not Significant
Pregnenediol disulfate (C21H34O8S2) levels	Lipid	6.88e-05	0.0920817	0.999404	-0.105664	0.137043	0.440687	Not Significant

## Sheet: S2
Supplementary Table 2：Genetic Correlations between 91 inflammatory proteins and AD
reportedTrait	rg_finngen	rg_se_finngen	rg_p_finngen	rg_UKB	rg_UKB	rg_UKB	Significance Status
Interleukin-18 levels	0.267129	0.111218	0.0163118	0.355383	0.180276	0.0486867	Both
Monocyte chemoattractant protein-4 levels	0.231882	0.0851036	0.00643582	0.0953392	0.126259	0.450185	Discovery Only
Eukaryotic translation initiation factor 4E-binding protein 1 levels	0.271828	0.120294	0.0238402	-0.00633092	0.184843	0.972678	Discovery Only
C-C motif chemokine 28 levels	0.244284	0.110735	0.0273821	0.0676418	0.1677	0.68669	Discovery Only
Interleukin-17A levels	0.235948	0.108538	0.0297139	0.210319	0.151327	0.16458	Discovery Only
Fibroblast growth factor 5 levels	0.316706	0.157661	0.0445607	0.346499	0.224809	0.123243	Discovery Only
Protein S100-A12 levels	0.112866	0.118922	0.342581	0.561104	0.200129	0.00505171	Replication Only
C-X-C motif chemokine 5 levels	-0.0750817	0.117433	0.522591	-0.337112	0.171907	0.0498779	Replication Only
interleukin-18 receptor 1 levels	0.271769	0.140307	0.0527508	0.0829391	0.222772	0.709666	Not Significant
Signaling lymphocytic activation molecule levels	0.155948	0.080858	0.0537726	-0.00598021	0.118201	0.959649	Not Significant
Interleukin-15 receptor subunit alpha levels	0.391742	0.205762	0.0569279	0.193843	0.30735	0.528242	Not Significant
Interferon gamma levels	0.35041	0.186115	0.059733	0.432103	0.333409	0.19497	Not Significant
Axin-1 levels	0.292403	0.158462	0.0650001	-0.25695	0.228442	0.260676	Not Significant
Interleukin-10 receptor subunit alpha levels	0.214071	0.117715	0.0689808	0.22059	0.160558	0.169474	Not Significant
SIR2-like protein 2 levels	0.313714	0.185152	0.0901969	-0.303366	0.275795	0.271346	Not Significant
Tumor necrosis factor ligand superfamily member 14 levels	0.289213	0.174474	0.097393	-0.00869237	0.260028	0.973333	Not Significant
Fibroblast growth factor 19 levels	0.157238	0.0960253	0.101534	0.0714852	0.135097	0.596709	Not Significant
Latency-associated peptide transforming growth factor beta 1 levels	0.2584	0.158216	0.102425	-0.141368	0.233169	0.544322	Not Significant
Caspase 8 levels	0.279888	0.175517	0.110791	0.29477	0.271654	0.277879	Not Significant
STAM binding protein levels	0.303653	0.193109	0.115848	-0.375776	0.286734	0.190014	Not Significant
Interleukin-4 levels	0.186479	0.119095	0.117395	0.0170854	0.193859	0.929771	Not Significant
Monocyte chemoattractant protein-1 levels	0.17395	0.111474	0.118652	0.0956373	0.184347	0.603908	Not Significant
Thymic stromal lymphopoietin levels	0.180338	0.118206	0.127105	0.0147404	0.160857	0.926987	Not Significant
C-C motif chemokine 25 levels	-0.135241	0.0911542	0.137902	-0.0472248	0.146796	0.747678	Not Significant
C-X-C motif chemokine 11 levels	0.122298	0.0842641	0.146679	-0.079786	0.117672	0.497747	Not Significant
Urokinase-type plasminogen activator levels	0.115643	0.0872169	0.184863	0.146113	0.123663	0.237387	Not Significant
Leukemia inhibitory factor receptor levels	0.185846	0.141386	0.188693	0.296178	0.197521	0.133752	Not Significant
Stem cell factor levels	-0.0952709	0.0752859	0.205708	0.0211372	0.10688	0.843228	Not Significant
Vascular endothelial growth factor A levels	0.216394	0.175636	0.217927	0.209344	0.275786	0.447803	Not Significant
Osteoprotegerin levels	0.127486	0.106521	0.231378	0.134753	0.135765	0.320931	Not Significant
Interleukin-8 levels	0.251535	0.210205	0.231456	0.374492	0.284611	0.188241	Not Significant
Leukemia inhibitory factor levels	0.214458	0.179644	0.232557	0.269488	0.347368	0.437867	Not Significant
Delta and Notch-like epidermal growth factor-related receptor levels	0.126157	0.106815	0.237573	0.10103	0.153872	0.511448	Not Significant
CD40L receptor levels	0.177398	0.152346	0.244245	-0.117439	0.233628	0.615193	Not Significant
Cystatin D levels	-0.102812	0.0897354	0.25191	-0.199321	0.118504	0.0925728	Not Significant
Natural killer cell receptor 2B4 levels	0.110501	0.0983538	0.261223	-0.107598	0.140576	0.444029	Not Significant
Programmed cell death 1 ligand 1 levels	0.113258	0.102364	0.268541	0.126525	0.167469	0.449942	Not Significant
Sulfotransferase 1A1 levels	0.231117	0.208945	0.268678	-0.168485	0.317555	0.595716	Not Significant
CUB domain-containing protein 1 levels	0.104293	0.0946016	0.27027	0.122424	0.139407	0.379846	Not Significant
Interleukin-20 levels	0.136937	0.124759	0.272373	0.184407	0.187825	0.326196	Not Significant
Hepatocyte growth factor levels	0.15066	0.138104	0.27531	0.325361	0.214432	0.129187	Not Significant
TNF-beta levels	0.245969	0.245756	0.316892	0.143814	0.357591	0.687556	Not Significant
Artemin levels	0.281681	0.283348	0.320166	0.127637	0.464369	0.783423	Not Significant
Interleukin-17C levels	0.0938286	0.0996273	0.346297	0.0862833	0.159928	0.589531	Not Significant
Monocyte chemoattractant protein-3 levels	0.0915652	0.100242	0.361011	-0.0707353	0.177359	0.690021	Not Significant
Adenosine Deaminase levels	0.452238	0.500199	0.365934	0.542745	0.738838	0.462588	Not Significant
Oncostatin-M levels	0.106888	0.118392	0.366617	0.28065	0.1756	0.109991	Not Significant
C-C motif chemokine 19 levels	-0.0710432	0.0788883	0.367825	0.125702	0.120455	0.296688	Not Significant
T-cell surface glycoprotein CD6 isoform levels	-0.0878272	0.110081	0.424962	0.0888923	0.171332	0.60388	Not Significant
C-X-C motif chemokine 9 levels	0.0690395	0.0884629	0.435136	0.1582	0.131537	0.22909	Not Significant
Matrix metalloproteinase-1 levels	-0.0826543	0.109112	0.44874	-0.0770975	0.173564	0.656895	Not Significant
T-cell surface glycoprotein CD5 levels	0.0635617	0.0845114	0.451986	0.108367	0.144051	0.451879	Not Significant
Monocyte chemoattractant protein 2 levels	0.0907429	0.128572	0.48033	-0.0694131	0.191412	0.716875	Not Significant
Fms-related tyrosine kinase 3 ligand levels	0.0550333	0.081496	0.499492	0.00958736	0.127316	0.939973	Not Significant
Fractalkine levels	-0.0845062	0.127222	0.506535	-0.162802	0.178764	0.362447	Not Significant
C-X-C motif chemokine 6 levels	0.0624339	0.0998106	0.531628	-0.170704	0.138703	0.218427	Not Significant
Neurotrophin-3 levels	0.0704345	0.114304	0.537759	0.116698	0.178001	0.512081	Not Significant
Interleukin-24 levels	0.207616	0.343392	0.545443	0.347248	0.516445	0.501341	Not Significant
C-X-C motif chemokine 10 levels	0.0524245	0.0871456	0.547457	0.0940953	0.127282	0.459746	Not Significant
Fibroblast growth factor 21 levels	0.057549	0.0968828	0.552508	-0.0576275	0.130108	0.657824	Not Significant
Tumor necrosis factor ligand superfamily member 12 levels	0.0638725	0.107936	0.554009	-0.0369932	0.167831	0.825544	Not Significant
Eotaxin levels	0.0492243	0.0856913	0.565672	0.161192	0.117377	0.169666	Not Significant
Interleukin-7 levels	-0.0560738	0.111941	0.616425	-0.166912	0.16126	0.300645	Not Significant
C-X-C motif chemokine 1 levels	-0.158271	0.331243	0.632787	-0.577068	0.430983	0.180585	Not Significant
Tumor necrosis factor receptor superfamily member 9 levels	0.0407885	0.0867678	0.638292	0.0441361	0.146671	0.763476	Not Significant
Interleukin-1-alpha levels	-0.0795705	0.172549	0.644693	0.182513	0.242473	0.451623	Not Significant
Interleukin-10 receptor subunit beta levels	-0.0435983	0.0955491	0.64818	-0.0190448	0.148824	0.898174	Not Significant
Interleukin-2 levels	0.0525434	0.116501	0.651981	0.248293	0.181815	0.172053	Not Significant
Transforming growth factor-alpha levels	0.0388724	0.102222	0.703741	0.294547	0.152342	0.0531801	Not Significant
Interleukin-12 subunit beta levels	-0.0383868	0.108512	0.723521	0.0197738	0.179488	0.912276	Not Significant
TNF-related apoptosis-inducing ligand levels	0.0281742	0.0826557	0.733207	0.151501	0.123682	0.220604	Not Significant
Neurturin levels	-0.0784668	0.230315	0.733334	-0.248815	0.377146	0.509426	Not Significant
Macrophage inflammatory protein 1a levels	-0.0339052	0.108642	0.754978	0.0661686	0.1799	0.713017	Not Significant
Matrix metalloproteinase-10 levels	0.0419327	0.141861	0.767544	-0.000182408	0.197643	0.999264	Not Significant
C-C motif chemokine 20 levels	-0.0276844	0.0943893	0.769293	0.187714	0.148594	0.206493	Not Significant
beta-nerve growth factor levels	0.0249482	0.11192	0.823604	0.18033	0.167219	0.280851	Not Significant
TNF-related activation-induced cytokine levels	0.0159455	0.0767587	0.835435	0.163445	0.130134	0.209125	Not Significant
Interleukin-2 receptor subunit beta levels	-0.0242312	0.140364	0.862942	0.119873	0.190733	0.529684	Not Significant
Interleukin-6 levels	0.0108067	0.183902	0.953141	0.477818	0.267001	0.073523	Not Significant
Interleukin-10 levels	-0.0058693	0.100171	0.953276	0.195906	0.177473	0.269652	Not Significant
Glial cell line-derived neurotrophic factor levels	-0.00578435	0.102509	0.955001	0.187941	0.164639	0.253648	Not Significant
Fibroblast growth factor 23 levels	-0.0020574	0.0882645	0.981403	0.0746833	0.127525	0.558119	Not Significant
Macrophage colony-stimulating factor 1 levels	-0.00223038	0.0991155	0.982047	0.0633698	0.149957	0.672598	Not Significant
C-C motif chemokine 4 levels	0.00163269	0.084398	0.984566	-0.0956594	0.131808	0.467992	Not Significant
Tumor necrosis factor levels	-0.00676972	0.398251	0.986438	0.0891457	0.591754	0.880255	Not Significant
C-C motif chemokine 23 levels	-0.00228452	0.16623	0.989035	-0.168608	0.246746	0.494401	Not Significant
Interleukin-22 receptor subunit alpha-1 levels	0.00107029	0.141086	0.993947	0.0106426	0.217337	0.960944	Not Significant

## Sheet: S3
	Supplementary Table 3： The Ivs of Mendelian Randomization analysis between 1,400 plasma metabolites and AD
exposure	Outcome	SNP	effect_allele.exposure	other_allele.exposure	beta.exposure	se.exposure	pval.exposure	eaf.exposure	R2	F	beta.outcome	se.outcome	pval.outcome	eaf.outcome
Carnitine levels	finngen_R12_L12_ATOPIC	rs10006723	T	G	0.170956	0.0345341	7.40711e-07	0.052858	0.00298253	24.5	-0.0397076	0.0206059	0.0539796	0.0451348
Carnitine levels	finngen_R12_L12_ATOPIC	rs10826332	A	T	-0.142187	0.0286481	6.9336e-07	0.0770596	0.00299802	24.6276	0.00822373	0.0218164	0.70621	0.0393954
Carnitine levels	finngen_R12_L12_ATOPIC	rs10900223	C	T	-0.105448	0.0176162	2.15271e-09	0.250122	0.00435479	35.8217	0.000135444	0.00937628	0.988475	0.285786
Carnitine levels	finngen_R12_L12_ATOPIC	rs112819917	A	G	-0.438422	0.0855532	2.98241e-07	0.00817656	0.00319545	26.2546	0.0183489	0.0766446	0.810794	0.00319343
Carnitine levels	finngen_R12_L12_ATOPIC	rs115168226	G	A	-0.446554	0.097039	4.18852e-06	0.00618191	0.00257836	21.1714	0.017176	0.0270464	0.52539	0.0255121
Carnitine levels	finngen_R12_L12_ATOPIC	rs1171617	T	G	0.443332	0.0179927	4.75726e-134	0.770118	0.0689965	606.959	0.0176666	0.0115707	0.1268	0.839532
Carnitine levels	finngen_R12_L12_ATOPIC	rs13247874	T	C	-0.103668	0.0195859	1.20324e-07	0.190234	0.00340824	28.0089	-0.0123059	0.0111143	0.268204	0.177793
Carnitine levels	finngen_R12_L12_ATOPIC	rs138190991	A	T	-0.212246	0.0448917	2.26798e-06	0.0301671	0.00272128	22.3481	0.00715075	0.0234583	0.760498	0.0342313
Carnitine levels	finngen_R12_L12_ATOPIC	rs149235996	G	A	-0.56909	0.0700396	4.46387e-16	0.0120372	0.00799464	66.0037	-0.0134103	0.0640751	0.834222	0.00429257
Carnitine levels	finngen_R12_L12_ATOPIC	rs1765260	A	G	-0.0999797	0.0211507	2.27832e-06	0.153343	0.0027202	22.3392	0.00645168	0.0157923	0.682883	0.0799077
Carnitine levels	finngen_R12_L12_ATOPIC	rs2512510	A	G	-0.0870239	0.0186419	3.03877e-06	0.216759	0.0026531	21.7867	-0.00194683	0.00975757	0.841856	0.252748
Carnitine levels	finngen_R12_L12_ATOPIC	rs2625939	T	C	0.0859678	0.0183528	2.81073e-06	0.228206	0.00267126	21.9362	0.016074	0.0115742	0.1649	0.162024
Carnitine levels	finngen_R12_L12_ATOPIC	rs72836546	T	C	-0.0906795	0.0180707	5.22043e-07	0.23482	0.0030644	25.1746	-0.00502568	0.0102585	0.624203	0.218144
Carnitine levels	finngen_R12_L12_ATOPIC	rs7537155	A	G	-0.0900652	0.019229	2.81588e-06	0.199113	0.00267085	21.9328	0.00453696	0.00922108	0.622704	0.304735
Carnitine levels	finngen_R12_L12_ATOPIC	rs7705826	G	T	0.199276	0.0204928	2.37787e-22	0.833702	0.0114112	94.5369	0.0521144	0.0124929	3.02573e-05	0.863756
Carnitine levels	finngen_R12_L12_ATOPIC	rs79717472	G	A	-0.218081	0.0461728	2.32235e-06	0.0280471	0.00271577	22.3027	-0.0134947	0.0446556	0.762504	0.00927804
Benzoate levels	finngen_R12_L12_ATOPIC	rs11070230	G	A	-0.230238	0.0500968	4.30982e-06	0.971915	0.00288271	21.1162	-0.0606919	0.0669733	0.364825	0.995596
Benzoate levels	finngen_R12_L12_ATOPIC	rs117191976	T	G	0.561037	0.121863	4.14808e-06	0.00442784	0.00289269	21.1895	0.0133113	0.143445	0.926064	0.000960331
Benzoate levels	finngen_R12_L12_ATOPIC	rs186382517	C	T	1.05299	0.215383	1.01397e-06	0.00144389	0.00326083	23.895	0.0298729	0.0202715	0.14058	0.0452168
Benzoate levels	finngen_R12_L12_ATOPIC	rs2749463	C	G	-0.10725	0.022653	2.19626e-06	0.844828	0.00305867	22.4091	-0.0207387	0.0126649	0.101527	0.870565
Benzoate levels	finngen_R12_L12_ATOPIC	rs62209511	T	C	-0.194544	0.0425626	4.85941e-06	0.0387693	0.00285141	20.8863	0.0192868	0.0162849	0.236282	0.0724603
Benzoate levels	finngen_R12_L12_ATOPIC	rs6468762	A	G	0.319567	0.068531	3.1148e-06	0.0144798	0.00296742	21.7386	0.00711055	0.0360566	0.843667	0.013832
Benzoate levels	finngen_R12_L12_ATOPIC	rs72638543	T	C	0.185887	0.0404404	4.29519e-06	0.0417238	0.00288359	21.1226	0.0312466	0.0228584	0.171636	0.0362327
Benzoate levels	finngen_R12_L12_ATOPIC	rs73801273	T	C	0.243319	0.0511669	1.98052e-06	0.0261245	0.00308569	22.6076	0.0514746	0.0502695	0.305848	0.00766282
Benzoate levels	finngen_R12_L12_ATOPIC	rs9943251	A	G	0.0830144	0.0176575	2.58422e-06	0.315014	0.00301618	22.0968	-0.00581448	0.0095074	0.54082	0.270695
Maltotriose levels	finngen_R12_L12_ATOPIC	rs113410972	A	G	0.141264	0.0309121	4.88054e-06	0.135389	0.00447965	20.8746	0.0264443	0.0123802	0.0326776	0.138493
Maltotriose levels	finngen_R12_L12_ATOPIC	rs117257402	T	C	0.523098	0.106839	9.77447e-07	0.00954654	0.00513875	23.9618	0.0352105	0.0493538	0.475579	0.00760708
Maltotriose levels	finngen_R12_L12_ATOPIC	rs1230433	A	G	-0.105534	0.021612	1.04432e-06	0.655467	0.00511161	23.8346	0.00054861	0.00921682	0.952536	0.691034
Maltotriose levels	finngen_R12_L12_ATOPIC	rs1254839	G	A	-0.107757	0.0223276	1.39183e-06	0.322023	0.00499369	23.282	-0.00143945	0.00892066	0.871809	0.347887
Maltotriose levels	finngen_R12_L12_ATOPIC	rs1360005	C	T	0.097467	0.0207116	2.52725e-06	0.510903	0.00474907	22.1361	-0.002151	0.00854848	0.801332	0.554965
Maltotriose levels	finngen_R12_L12_ATOPIC	rs141782806	C	T	-0.367335	0.0795794	3.91306e-06	0.0169583	0.00457007	21.2979	-0.0199235	0.0187623	0.288284	0.0546344
Maltotriose levels	finngen_R12_L12_ATOPIC	rs147666382	A	G	-0.2699	0.0550729	9.54593e-07	0.0362508	0.00514845	24.0073	0.0138379	0.0409624	0.735501	0.0110598
Maltotriose levels	finngen_R12_L12_ATOPIC	rs150000891	T	G	-0.322444	0.0705527	4.87109e-06	0.0219792	0.00448043	20.8783	0.0242728	0.0237206	0.306176	0.0330006
Maltotriose levels	finngen_R12_L12_ATOPIC	rs3935534	C	G	-0.105364	0.0225011	2.83227e-06	0.682113	0.00470239	21.9174	-0.00737842	0.00955935	0.440201	0.726217
Maltotriose levels	finngen_R12_L12_ATOPIC	rs6006574	C	G	0.285259	0.0623725	4.7969e-06	0.0282214	0.00448671	20.9076	0.00929427	0.0201028	0.64384	0.0467777
Maltotriose levels	finngen_R12_L12_ATOPIC	rs62317587	C	A	-0.475907	0.103471	4.23694e-06	0.0101798	0.00453754	21.1456	0.0572287	0.0731099	0.433759	0.00372188
Maltotriose levels	finngen_R12_L12_ATOPIC	rs72552153	A	G	-0.451935	0.0933029	1.27418e-06	0.0123004	0.00502991	23.4517	0.0381611	0.073792	0.605055	0.00366162
Maltotriose levels	finngen_R12_L12_ATOPIC	rs72670481	T	C	-0.287487	0.0506395	1.36972e-08	0.0444222	0.00689669	32.2159	-0.00608214	0.0207701	0.769651	0.0436852
Maltotriose levels	finngen_R12_L12_ATOPIC	rs75183407	T	C	-0.330457	0.0688133	1.56907e-06	0.0230852	0.00494448	23.0514	-0.0331698	0.022784	0.145438	0.0370007
Maltotriose levels	finngen_R12_L12_ATOPIC	rs9855944	A	G	0.0992769	0.0216311	4.44236e-06	0.360843	0.00451815	21.0548	0.00372161	0.00872873	0.669843	0.382899
Hippurate levels	finngen_R12_L12_ATOPIC	rs1271526	T	C	0.0916728	0.0200283	4.71341e-06	0.824509	0.00252995	20.9454	-0.00898525	0.0115218	0.435481	0.838175
Hippurate levels	finngen_R12_L12_ATOPIC	rs1505993	T	C	-0.24093	0.0524855	4.42373e-06	0.0219714	0.00254458	21.0668	-0.00636683	0.0226313	0.778458	0.0361857
Hippurate levels	finngen_R12_L12_ATOPIC	rs16909710	T	C	-0.19262	0.0384132	5.31941e-07	0.0418998	0.00303488	25.1383	-0.00851516	0.031084	0.78413	0.0199192
Hippurate levels	finngen_R12_L12_ATOPIC	rs375709482	T	C	-0.255607	0.0555964	4.27499e-06	0.0190974	0.00255248	21.1323	-0.0174121	0.0382889	0.649286	0.0124059
Hippurate levels	finngen_R12_L12_ATOPIC	rs3779084	G	A	0.0853795	0.0186386	4.63251e-06	0.212634	0.00253395	20.9786	-0.0024061	0.00931277	0.796124	0.293498
Hippurate levels	finngen_R12_L12_ATOPIC	rs62326335	G	C	-0.0890288	0.0182274	1.03783e-06	0.236388	0.00287991	23.851	-0.00835832	0.00902586	0.354425	0.330778
Hippurate levels	finngen_R12_L12_ATOPIC	rs6443435	C	T	0.0729509	0.0155727	2.80605e-06	0.555966	0.00264973	21.9396	-0.0219735	0.0089794	0.0144009	0.65837
Hippurate levels	finngen_R12_L12_ATOPIC	rs7073480	C	T	0.121973	0.0241952	4.62648e-07	0.886196	0.00306729	25.4076	0.000356006	0.0141443	0.97992	0.900483
Hippurate levels	finngen_R12_L12_ATOPIC	rs72770519	A	G	-0.0980699	0.0209321	2.79769e-06	0.162015	0.00265041	21.9453	0.00216803	0.0122699	0.859749	0.13757
Hippurate levels	finngen_R12_L12_ATOPIC	rs76464474	T	G	0.398426	0.0814489	9.99571e-07	0.00903651	0.00288861	23.9232	0.0318903	0.0272585	0.242033	0.0254446
Methionine sulfoxide levels	finngen_R12_L12_ATOPIC	rs1020048	C	A	-0.102991	0.0198761	2.19934e-07	0.809931	0.00324667	26.843	0.0149194	0.0113669	0.189342	0.833387
Methionine sulfoxide levels	finngen_R12_L12_ATOPIC	rs12216870	T	C	-0.256812	0.0555271	3.74623e-06	0.0196162	0.00258827	21.3853	-0.0318295	0.0399443	0.42554	0.0120379
Methionine sulfoxide levels	finngen_R12_L12_ATOPIC	rs146902454	C	T	-0.222442	0.0421167	1.2809e-07	0.0354437	0.00337266	27.8881	-0.00645193	0.0159402	0.685654	0.0767626
Methionine sulfoxide levels	finngen_R12_L12_ATOPIC	rs3138108	T	C	0.0870865	0.0182194	1.75401e-06	0.230257	0.00276405	22.8417	0.00794576	0.0103974	0.444744	0.21637
Methionine sulfoxide levels	finngen_R12_L12_ATOPIC	rs390784	T	G	0.076227	0.0154744	8.39336e-07	0.464723	0.00293514	24.2597	-0.00752874	0.00848421	0.374873	0.489242
Methionine sulfoxide levels	finngen_R12_L12_ATOPIC	rs66676945	T	C	0.0997286	0.0200715	6.74151e-07	0.18189	0.00298604	24.6817	-0.00805966	0.0116443	0.488839	0.157996
Methionine sulfoxide levels	finngen_R12_L12_ATOPIC	rs74981086	A	G	-0.207867	0.044132	2.47574e-06	0.0321797	0.00268418	22.1798	-0.0202306	0.0226798	0.372387	0.0362
Methionine sulfoxide levels	finngen_R12_L12_ATOPIC	rs76954145	T	C	-0.192677	0.0380845	4.2103e-07	0.0434198	0.0030955	25.5893	0.0215584	0.0261849	0.410329	0.0272375
Methionine sulfoxide levels	finngen_R12_L12_ATOPIC	rs7708674	T	C	-0.13605	0.0295137	4.032e-06	0.0742635	0.00257126	21.2444	-0.000619929	0.0154766	0.968048	0.0833083
Methionine sulfoxide levels	finngen_R12_L12_ATOPIC	rs78762284	A	G	0.1179	0.0220764	9.26651e-08	0.14571	0.00344815	28.5145	-0.00375401	0.0139587	0.787978	0.107952
Xanthurenate levels	finngen_R12_L12_ATOPIC	rs10518870	G	A	0.0728152	0.0159215	4.79876e-06	0.559125	0.0026191	20.9106	0.0178812	0.00871098	0.0400996	0.614373
Xanthurenate levels	finngen_R12_L12_ATOPIC	rs117776343	C	A	-0.254301	0.0519299	9.73115e-07	0.0229805	0.00300172	23.9746	0.0219332	0.042863	0.608858	0.00999502
Xanthurenate levels	finngen_R12_L12_ATOPIC	rs13038820	A	G	-0.108314	0.0216513	5.65531e-07	0.152841	0.00313223	25.0203	0.00822041	0.0112274	0.464061	0.174496
Xanthurenate levels	finngen_R12_L12_ATOPIC	rs1339135	G	A	-0.102275	0.0221736	3.97938e-06	0.142632	0.00266393	21.2695	0.0302249	0.0124492	0.015188	0.133581
Xanthurenate levels	finngen_R12_L12_ATOPIC	rs142739097	G	A	-0.281069	0.0600788	2.8921e-06	0.0170605	0.00274035	21.8814	0.0253777	0.0227745	0.265148	0.0365821
Xanthurenate levels	finngen_R12_L12_ATOPIC	rs2762353	G	A	0.108263	0.0156013	3.93898e-12	0.556451	0.00600945	48.1426	0.00401223	0.00877995	0.647688	0.627035
Xanthurenate levels	finngen_R12_L12_ATOPIC	rs41294573	T	C	0.148756	0.0320487	3.45762e-06	0.0615182	0.00269755	21.5387	0.0183962	0.027077	0.496884	0.0254378
Xanthurenate levels	finngen_R12_L12_ATOPIC	rs4148325	T	C	0.160369	0.0164451	1.81218e-22	0.326316	0.0117985	95.0733	0.0129607	0.00866699	0.134807	0.392542
Xanthurenate levels	finngen_R12_L12_ATOPIC	rs4952404	T	C	0.0900816	0.0193387	3.1916e-06	0.209216	0.00271675	21.6924	-0.0192764	0.00955642	0.0436838	0.273488
Xanthurenate levels	finngen_R12_L12_ATOPIC	rs55953511	A	G	0.260906	0.0506967	2.65512e-07	0.0251338	0.00331422	26.4789	0.0318095	0.0378482	0.400656	0.0137955
Xanthurenate levels	finngen_R12_L12_ATOPIC	rs610480	G	A	0.0847289	0.0185433	4.89465e-06	0.764105	0.00261437	20.8728	0.0224874	0.0101939	0.0273873	0.778486
Xanthurenate levels	finngen_R12_L12_ATOPIC	rs62344716	A	G	-0.150456	0.0311209	1.33435e-06	0.065916	0.00292588	23.3671	-0.0103217	0.0189234	0.585448	0.0528794
Xanthurenate levels	finngen_R12_L12_ATOPIC	rs74323113	T	G	0.240073	0.0515337	3.18436e-06	0.0231871	0.00271729	21.6968	0.0147159	0.0258062	0.56851	0.0275053
Xanthurenate levels	finngen_R12_L12_ATOPIC	rs76961499	T	C	-0.174429	0.0379757	4.36543e-06	0.0443616	0.00264175	21.092	-0.00034873	0.017745	0.984321	0.0616314
Xanthurenate levels	finngen_R12_L12_ATOPIC	rs80253618	A	G	0.145764	0.0245961	3.09841e-09	0.114498	0.00439007	35.1123	-0.00134789	0.0158114	0.932064	0.079224
Xanthurenate levels	finngen_R12_L12_ATOPIC	rs8058114	A	G	0.0980895	0.0207577	2.29605e-06	0.167555	0.00279566	22.3243	0.00251835	0.0123332	0.838202	0.135071
N-alpha-acetylornithine levels	finngen_R12_L12_ATOPIC	rs10168931	A	G	0.203073	0.02127	1.32992e-21	0.237802	0.0159997	91.1201	0.0100036	0.0110596	0.365724	0.178075
N-alpha-acetylornithine levels	finngen_R12_L12_ATOPIC	rs117299913	C	T	0.27471	0.0585098	2.66467e-06	0.0263158	0.00391683	22.0362	-0.00661602	0.0228959	0.772611	0.0367647
N-alpha-acetylornithine levels	finngen_R12_L12_ATOPIC	rs13296886	G	C	-0.158395	0.0335323	2.31636e-06	0.0835143	0.00396441	22.305	-0.0177648	0.0148931	0.232937	0.0891639
N-alpha-acetylornithine levels	finngen_R12_L12_ATOPIC	rs145450037	C	A	-0.417245	0.0891187	2.84233e-06	0.0109299	0.0038949	21.9124	0.00339946	0.0375495	0.927864	0.0131214
N-alpha-acetylornithine levels	finngen_R12_L12_ATOPIC	rs149122905	G	A	0.414825	0.0905551	4.62956e-06	0.010359	0.00372931	20.9773	0.139339	0.0940208	0.138339	0.00212732
N-alpha-acetylornithine levels	finngen_R12_L12_ATOPIC	rs17360657	C	T	0.238255	0.0504986	2.38105e-06	0.0336427	0.00395504	22.2521	-0.012906	0.0255931	0.614067	0.0287573
N-alpha-acetylornithine levels	finngen_R12_L12_ATOPIC	rs182387902	T	C	-0.469348	0.0920617	3.42909e-07	0.0100683	0.00461498	25.9823	0.0128933	0.0267901	0.630323	0.0267286
N-alpha-acetylornithine levels	finngen_R12_L12_ATOPIC	rs4960616	C	T	-0.187249	0.037458	5.76543e-07	0.06269	0.00443777	24.9801	0.0144525	0.0163026	0.37534	0.072494
N-alpha-acetylornithine levels	finngen_R12_L12_ATOPIC	rs62053878	T	C	-0.307882	0.0672143	4.63646e-06	0.0191106	0.00372881	20.9744	-0.00570942	0.0222909	0.797848	0.0369637
N-alpha-acetylornithine levels	finngen_R12_L12_ATOPIC	rs6507370	C	T	0.0923915	0.0189886	1.14088e-06	0.373838	0.00420528	23.6659	0.00888934	0.00866615	0.305007	0.393435
N-alpha-acetylornithine levels	finngen_R12_L12_ATOPIC	rs758072	T	G	0.171213	0.0359573	1.92102e-06	0.0731357	0.00402804	22.6644	-0.00350005	0.0205078	0.864484	0.0455149
N-alpha-acetylornithine levels	finngen_R12_L12_ATOPIC	rs77300395	T	C	0.268952	0.0583612	4.05768e-06	0.0258012	0.00377403	21.2298	-0.00524461	0.0184148	0.775793	0.0569845
N-alpha-acetylornithine levels	finngen_R12_L12_ATOPIC	rs77556524	G	C	-0.335972	0.0714166	2.54621e-06	0.016622	0.00393227	22.1235	0.0109474	0.0337756	0.745847	0.0163986
N-alpha-acetylornithine levels	finngen_R12_L12_ATOPIC	rs80205778	A	G	0.467453	0.0945412	7.63638e-07	0.00948461	0.00434201	24.4387	-0.00751124	0.0431075	0.861674	0.00989143
N-alpha-acetylornithine levels	finngen_R12_L12_ATOPIC	rs8084246	A	G	0.101796	0.02024	4.91927e-07	0.281514	0.00449192	25.2863	0.0186983	0.0106562	0.0793122	0.197224
3-methylhistidine levels	finngen_R12_L12_ATOPIC	rs10014780	G	A	-0.0956574	0.0209224	4.83094e-06	0.159583	0.00251546	20.8982	0.00477821	0.0117431	0.684085	0.154394
3-methylhistidine levels	finngen_R12_L12_ATOPIC	rs10181994	T	A	0.0821837	0.0169317	1.21096e-06	0.691427	0.00283423	23.554	0.00602956	0.00952758	0.526829	0.728115
3-methylhistidine levels	finngen_R12_L12_ATOPIC	rs10966648	T	C	-0.0937684	0.0178574	1.51321e-07	0.745054	0.00331537	27.5659	-0.0143941	0.0106708	0.177362	0.801192
3-methylhistidine levels	finngen_R12_L12_ATOPIC	rs114734560	T	C	-0.35764	0.076823	3.23383e-06	0.0102702	0.0026078	21.6673	0.0179153	0.0279673	0.521795	0.0238619
3-methylhistidine levels	finngen_R12_L12_ATOPIC	rs12138831	T	G	-0.223214	0.0486608	4.4935e-06	0.0257563	0.0025321	21.0368	0.0154599	0.0436236	0.723044	0.0100747
3-methylhistidine levels	finngen_R12_L12_ATOPIC	rs12553086	G	T	0.14967	0.0307172	1.1018e-06	0.0669778	0.00285602	23.7357	-0.0260727	0.0142692	0.067669	0.0977806
3-methylhistidine levels	finngen_R12_L12_ATOPIC	rs13234372	A	G	-0.0821865	0.0166991	8.58358e-07	0.309524	0.0029137	24.2164	-0.000195095	0.00948241	0.983585	0.280014
3-methylhistidine levels	finngen_R12_L12_ATOPIC	rs17670800	A	G	0.0880673	0.0190393	3.73616e-06	0.205669	0.00257458	21.3906	-0.00209404	0.0130211	0.872236	0.122851
3-methylhistidine levels	finngen_R12_L12_ATOPIC	rs1857803	C	T	-0.0823134	0.017447	2.38263e-06	0.265217	0.00267814	22.2533	0.00930537	0.0104086	0.37132	0.211465
3-methylhistidine levels	finngen_R12_L12_ATOPIC	rs2518573	G	T	0.0801615	0.017558	4.98237e-06	0.738791	0.00250835	20.839	-0.000890632	0.0110391	0.935696	0.817171
3-methylhistidine levels	finngen_R12_L12_ATOPIC	rs72879030	C	G	-0.116576	0.0252142	3.77474e-06	0.106939	0.00257221	21.3709	0.0119024	0.0128547	0.354492	0.124154
3-methylhistidine levels	finngen_R12_L12_ATOPIC	rs75256283	A	T	0.156459	0.0328215	1.87007e-06	0.0592049	0.00273397	22.7185	-0.0287126	0.0210232	0.172014	0.0445272
3-methylhistidine levels	finngen_R12_L12_ATOPIC	rs7746774	G	A	-0.10469	0.021704	1.41037e-06	0.144171	0.00279905	23.2609	0.0125566	0.0141072	0.373422	0.101208
Glycerophosphorylcholine (GPC) levels	finngen_R12_L12_ATOPIC	rs10816075	T	C	0.0973711	0.0205632	2.18817e-06	0.164771	0.00272299	22.4168	0.000749472	0.0101683	0.941244	0.225298
Glycerophosphorylcholine (GPC) levels	finngen_R12_L12_ATOPIC	rs117605274	G	A	0.325951	0.0691481	2.43119e-06	0.0127869	0.0026985	22.2146	0.0118281	0.0205954	0.56576	0.0465333
Glycerophosphorylcholine (GPC) levels	finngen_R12_L12_ATOPIC	rs11773889	T	C	-0.0874834	0.0185441	2.38644e-06	0.221719	0.00270281	22.2502	-0.0206394	0.0123056	0.0934953	0.141
Glycerophosphorylcholine (GPC) levels	finngen_R12_L12_ATOPIC	rs12800817	A	G	0.192118	0.0392089	9.59083e-07	0.0394753	0.00291508	24.0028	0.0342824	0.0341066	0.314823	0.0160465
Glycerophosphorylcholine (GPC) levels	finngen_R12_L12_ATOPIC	rs141866706	C	T	-0.348062	0.0740522	2.59877e-06	0.0108575	0.00268301	22.0867	-0.0167828	0.0358299	0.639496	0.014728
Glycerophosphorylcholine (GPC) levels	finngen_R12_L12_ATOPIC	rs6981994	C	T	0.271135	0.0585165	3.59568e-06	0.0174872	0.00260754	21.4639	0.0106904	0.0245176	0.662814	0.030572
Glycerophosphorylcholine (GPC) levels	finngen_R12_L12_ATOPIC	rs72803677	T	G	-0.301878	0.0649424	3.34525e-06	0.0142254	0.00262432	21.6023	-0.0190173	0.0230744	0.409843	0.0352637
Glycerophosphorylcholine (GPC) levels	finngen_R12_L12_ATOPIC	rs74814187	T	C	0.158928	0.0336247	2.28402e-06	0.0546213	0.00271303	22.3346	0.045047	0.018038	0.0125127	0.0598819
Glycerophosphorylcholine (GPC) levels	finngen_R12_L12_ATOPIC	rs8064391	G	A	-0.291489	0.0626721	3.303e-06	0.984318	0.00262727	21.6267	-0.0784201	0.0529153	0.138342	0.993368
Glycerophosphorylcholine (GPC) levels	finngen_R12_L12_ATOPIC	rs9487777	C	G	-0.273645	0.0563802	1.21261e-06	0.0187874	0.00286041	23.5514	-0.0136195	0.0223759	0.542746	0.0373992
Phenylacetate levels	finngen_R12_L12_ATOPIC	rs112192402	A	G	0.227703	0.0474027	1.55855e-06	0.0311454	0.00325815	23.0679	-0.00718538	0.0299831	0.810603	0.0210386
Phenylacetate levels	finngen_R12_L12_ATOPIC	rs117291585	T	C	0.241913	0.052514	4.09221e-06	0.0241775	0.00299724	21.2151	-0.0313978	0.0291544	0.281504	0.0215854
Phenylacetate levels	finngen_R12_L12_ATOPIC	rs148515684	A	G	0.329495	0.0697969	2.34952e-06	0.0138573	0.00314712	22.2793	0.0168518	0.0235825	0.474862	0.0331174
Phenylacetate levels	finngen_R12_L12_ATOPIC	rs150248294	A	G	-0.377677	0.080216	2.49851e-06	0.0102142	0.0031305	22.1613	-0.0592002	0.0260758	0.0231884	0.0269093
Phenylacetate levels	finngen_R12_L12_ATOPIC	rs1604572	G	C	-0.0886552	0.0174741	3.90507e-07	0.317746	0.00363325	25.7333	-0.00803419	0.00974993	0.409926	0.253174
Phenylacetate levels	finngen_R12_L12_ATOPIC	rs188124348	C	T	0.358611	0.0731176	9.36257e-07	0.0125871	0.00339612	24.0481	-0.0466143	0.0316256	0.140497	0.0183627
Phenylacetate levels	finngen_R12_L12_ATOPIC	rs189587	A	G	0.0806004	0.0164433	9.50008e-07	0.432367	0.00339217	24.02	-0.00167006	0.00852532	0.844693	0.457962
Phenylacetate levels	finngen_R12_L12_ATOPIC	rs3856733	G	C	-0.0881978	0.0180229	9.89884e-07	0.300579	0.00338105	23.941	-0.00117643	0.00964539	0.902924	0.263065
Phenylacetate levels	finngen_R12_L12_ATOPIC	rs59532339	T	A	0.461097	0.0539542	1.2734e-17	0.0235728	0.0102405	73.0148	0.0885545	0.0327615	0.00687148	0.0163862
Phenylacetate levels	finngen_R12_L12_ATOPIC	rs7196912	T	C	0.225688	0.0462149	1.04254e-06	0.0315558	0.00336701	23.8413	-0.0138661	0.0192883	0.472213	0.0505294
Phenylacetate levels	finngen_R12_L12_ATOPIC	rs73057725	A	G	0.222167	0.0444899	5.92485e-07	0.0350404	0.00352015	24.9295	0.000462741	0.0251649	0.985329	0.0295738
Phenylacetate levels	finngen_R12_L12_ATOPIC	rs7526830	C	T	0.11933	0.0256291	3.22345e-06	0.113773	0.00306167	21.6725	-0.000962863	0.0126835	0.939487	0.129262
Phenylacetate levels	finngen_R12_L12_ATOPIC	rs78580580	C	A	-0.294915	0.0614523	1.59391e-06	0.017728	0.00325207	23.0247	-0.0346984	0.0606687	0.567368	0.00531111
Phenylacetate levels	finngen_R12_L12_ATOPIC	rs8001043	C	T	-0.0811984	0.0177149	4.57013e-06	0.693867	0.00296745	21.0036	0.00354864	0.00855983	0.678458	0.566872
3-methyl-2-oxovalerate levels	finngen_R12_L12_ATOPIC	rs11791075	T	A	-0.0841116	0.0179331	2.72804e-06	0.752536	0.00265719	21.9936	-0.00729301	0.0113289	0.519735	0.82938
3-methyl-2-oxovalerate levels	finngen_R12_L12_ATOPIC	rs142461926	G	A	-0.220081	0.0468793	2.67075e-06	0.026332	0.00266209	22.0342	-0.0290305	0.0478778	0.544286	0.00819642
3-methyl-2-oxovalerate levels	finngen_R12_L12_ATOPIC	rs145992024	T	C	-0.347476	0.0734813	2.2589e-06	0.0102986	0.00270084	22.3558	0.0286443	0.0986083	0.771445	0.00215356
3-methyl-2-oxovalerate levels	finngen_R12_L12_ATOPIC	rs56107485	C	A	-0.154962	0.0310005	5.77179e-07	0.0606153	0.00301702	24.9809	0.0145705	0.0243078	0.548895	0.0316212
3-methyl-2-oxovalerate levels	finngen_R12_L12_ATOPIC	rs58729469	T	C	0.101193	0.0201862	5.35894e-07	0.159259	0.00303424	25.1239	0.00198	0.0117111	0.865742	0.156791
3-methyl-2-oxovalerate levels	finngen_R12_L12_ATOPIC	rs6055350	C	G	-0.215685	0.0396894	5.50013e-08	0.962906	0.00356384	29.5247	0.0280849	0.039256	0.474342	0.988097
3-methyl-2-oxovalerate levels	finngen_R12_L12_ATOPIC	rs7660693	C	T	0.0791272	0.0148481	9.86958e-08	0.497027	0.00342765	28.3926	0.0101668	0.00863489	0.23903	0.457272
3-methyl-2-oxovalerate levels	finngen_R12_L12_ATOPIC	rs77876488	T	C	-0.177185	0.0350913	4.43549e-07	0.0472576	0.00307818	25.4888	-0.0147089	0.0175529	0.402046	0.0615552
Tartarate levels	finngen_R12_L12_ATOPIC	rs10004542	G	A	0.0814848	0.0176888	4.09376e-06	0.340258	0.00298032	21.2146	-0.00217937	0.00920446	0.812832	0.307648
Tartarate levels	finngen_R12_L12_ATOPIC	rs10247649	G	A	-0.0826258	0.0178465	3.65988e-06	0.344838	0.00301036	21.429	-0.00354445	0.009177	0.699325	0.310685
Tartarate levels	finngen_R12_L12_ATOPIC	rs10945808	T	C	-0.130904	0.0285309	4.47212e-06	0.0976838	0.00295659	21.0452	0.0135434	0.0160608	0.399084	0.0786527
Tartarate levels	finngen_R12_L12_ATOPIC	rs116626434	A	G	-0.149526	0.0320676	3.11891e-06	0.0721524	0.00305334	21.7359	-0.00747416	0.0147731	0.612905	0.0907292
Tartarate levels	finngen_R12_L12_ATOPIC	rs13089230	A	G	0.0825424	0.0175787	2.65821e-06	0.621953	0.00309626	22.0424	0.00405215	0.008672	0.640308	0.605585
Tartarate levels	finngen_R12_L12_ATOPIC	rs138430505	C	T	0.285026	0.0624394	4.9989e-06	0.0178748	0.00292672	20.8319	-0.0109466	0.0350089	0.754524	0.0152615
Tartarate levels	finngen_R12_L12_ATOPIC	rs141660852	T	C	0.228649	0.0493121	3.53868e-06	0.029224	0.0030194	21.4936	0.0188847	0.043955	0.66746	0.00933169
Tartarate levels	finngen_R12_L12_ATOPIC	rs142959592	T	C	-0.373738	0.0817952	4.89608e-06	0.0106022	0.00293229	20.8716	-0.0780778	0.0399625	0.0507271	0.0112591
Tartarate levels	finngen_R12_L12_ATOPIC	rs143000803	T	A	0.368352	0.0789907	3.11275e-06	0.0112878	0.00305386	21.7396	-0.0123287	0.0211845	0.560587	0.0420651
Tartarate levels	finngen_R12_L12_ATOPIC	rs17026163	T	C	-0.223964	0.0470413	1.92634e-06	0.032701	0.00318285	22.6608	-0.0430296	0.0292912	0.141826	0.0220843
Tartarate levels	finngen_R12_L12_ATOPIC	rs298392	T	C	0.087711	0.0186612	2.59941e-06	0.28972	0.00310229	22.0855	-0.00685552	0.00914349	0.453393	0.311701
Tartarate levels	finngen_R12_L12_ATOPIC	rs628038	C	T	-0.0783007	0.0170337	4.2902e-06	0.386617	0.00296774	21.1247	-0.0154491	0.00884079	0.0805545	0.358404
Tartarate levels	finngen_R12_L12_ATOPIC	rs77798428	A	G	-0.318661	0.0614021	2.10597e-07	0.0184793	0.00377963	26.9258	-0.0170082	0.0203061	0.402261	0.0457043
Tartarate levels	finngen_R12_L12_ATOPIC	rs79983252	A	C	0.236427	0.0486249	1.16058e-06	0.0301043	0.00331922	23.6349	0.0497343	0.0310606	0.109332	0.0192941
Suberate (C8-DC) levels	finngen_R12_L12_ATOPIC	rs10008401	C	T	0.0800086	0.0170477	2.68944e-06	0.609542	0.00318114	22.0199	0.00166037	0.00874991	0.849498	0.620497
Suberate (C8-DC) levels	finngen_R12_L12_ATOPIC	rs11158833	G	A	-0.0922378	0.0196709	2.74475e-06	0.759084	0.00317551	21.9808	0.00311069	0.00990705	0.753531	0.756032
Suberate (C8-DC) levels	finngen_R12_L12_ATOPIC	rs12555229	G	C	-0.0955533	0.0196317	1.13142e-06	0.250852	0.00342068	23.6837	-0.00575414	0.00903273	0.524103	0.334877
Suberate (C8-DC) levels	finngen_R12_L12_ATOPIC	rs146529314	G	T	0.336938	0.0697181	1.34585e-06	0.0147642	0.00337261	23.3498	0.0932665	0.10053	0.35354	0.00203313
Suberate (C8-DC) levels	finngen_R12_L12_ATOPIC	rs1551619	T	C	-0.0957862	0.0197795	1.28083e-06	0.230903	0.00338631	23.445	-0.00510337	0.011999	0.670607	0.147053
Suberate (C8-DC) levels	finngen_R12_L12_ATOPIC	rs17738405	C	T	-0.193637	0.0395206	9.60098e-07	0.0453877	0.00346615	23.9996	0.0276825	0.0300466	0.356883	0.0208553
Suberate (C8-DC) levels	finngen_R12_L12_ATOPIC	rs189725310	T	C	-0.167962	0.0363969	3.9362e-06	0.0547126	0.00307596	21.2896	0.0192839	0.0190331	0.310978	0.0519384
Suberate (C8-DC) levels	finngen_R12_L12_ATOPIC	rs34357043	G	T	0.266628	0.0551228	1.31829e-06	0.0233082	0.00337835	23.3896	-0.00226591	0.0222507	0.918887	0.0386036
Suberate (C8-DC) levels	finngen_R12_L12_ATOPIC	rs4689177	T	C	0.108829	0.023723	4.48615e-06	0.144896	0.00303986	21.039	0.00547633	0.0121059	0.651003	0.143125
Suberate (C8-DC) levels	finngen_R12_L12_ATOPIC	rs539316238	T	C	-0.273918	0.059083	3.54953e-06	0.0202821	0.00310449	21.4877	-0.00798053	0.0235492	0.734695	0.0335154
Suberate (C8-DC) levels	finngen_R12_L12_ATOPIC	rs6914551	C	T	-0.366135	0.0791195	3.69883e-06	0.011276	0.00309311	21.4087	0.0202789	0.014795	0.17048	0.0900049
Suberate (C8-DC) levels	finngen_R12_L12_ATOPIC	rs6923178	G	C	0.121756	0.025941	2.68478e-06	0.119895	0.00318162	22.0233	0.00871972	0.0112768	0.439379	0.17109
Suberate (C8-DC) levels	finngen_R12_L12_ATOPIC	rs72777931	A	G	0.336072	0.0690214	1.12109e-06	0.0147465	0.00342321	23.7013	0.0153482	0.0230131	0.504814	0.0357169
Suberate (C8-DC) levels	finngen_R12_L12_ATOPIC	rs848290	T	A	-0.165088	0.0330302	5.79013e-07	0.068549	0.00360632	24.9737	0.0122077	0.020575	0.552963	0.0455496
5-hydroxylysine levels	finngen_R12_L12_ATOPIC	rs1040519	G	A	-0.0818991	0.0168315	1.13978e-06	0.708369	0.00290446	23.6704	0.0155998	0.00876674	0.0751692	0.618994
5-hydroxylysine levels	finngen_R12_L12_ATOPIC	rs115469488	A	G	-0.663355	0.14407	4.13661e-06	0.00284936	0.00260154	21.1952	-0.00448518	0.0427404	0.916423	0.0101889
5-hydroxylysine levels	finngen_R12_L12_ATOPIC	rs12499749	A	G	0.176873	0.0364889	1.25139e-06	0.0455162	0.00288247	23.4906	-0.023819	0.0227629	0.295378	0.0360632
5-hydroxylysine levels	finngen_R12_L12_ATOPIC	rs144429282	T	C	0.387083	0.0705729	4.13767e-08	0.0119106	0.0036876	30.0764	0.0407356	0.0257439	0.113571	0.0281144
5-hydroxylysine levels	finngen_R12_L12_ATOPIC	rs17533872	T	C	0.0752854	0.0158196	1.94553e-06	0.424131	0.00277868	22.6425	0.00375747	0.0087536	0.667742	0.379139
5-hydroxylysine levels	finngen_R12_L12_ATOPIC	rs3819547	C	G	-0.124927	0.0272675	4.61627e-06	0.0878938	0.00257584	20.9853	0.0268447	0.0196734	0.172405	0.0506576
5-hydroxylysine levels	finngen_R12_L12_ATOPIC	rs3885951	G	A	0.578606	0.0249628	7.46543e-119	0.0990508	0.0620009	537.121	0.0236036	0.0174413	0.175955	0.0632481
5-hydroxylysine levels	finngen_R12_L12_ATOPIC	rs55700529	A	G	0.292762	0.0593343	8.05186e-07	0.0170546	0.00298631	24.3395	0.00173615	0.0288202	0.951964	0.0221069
5-hydroxylysine levels	finngen_R12_L12_ATOPIC	rs58374597	A	T	0.610277	0.0609732	1.39229e-23	0.0158799	0.0121751	100.154	0.00946458	0.0318628	0.766434	0.018772
5-hydroxylysine levels	finngen_R12_L12_ATOPIC	rs6495304	A	G	0.266767	0.0475445	2.01281e-08	0.973048	0.00385834	31.4743	-0.0403431	0.0173186	0.019834	0.93645
5-hydroxylysine levels	finngen_R12_L12_ATOPIC	rs73248769	C	T	0.397814	0.0842519	2.33854e-06	0.00837335	0.00273544	22.2892	0.0350998	0.0330913	0.288828	0.0172188
5-hydroxylysine levels	finngen_R12_L12_ATOPIC	rs74582811	G	A	0.227003	0.0458676	7.45581e-07	0.0289046	0.00300442	24.4875	0.03346	0.01909	0.0796453	0.0529678
3-phenylpropionate hydrocinnamate levels	finngen_R12_L12_ATOPIC	rs112307471	A	G	-0.238964	0.0506661	2.40006e-06	0.0250225	0.00279907	22.2393	-0.00228086	0.0367918	0.950568	0.0142562
3-phenylpropionate hydrocinnamate levels	finngen_R12_L12_ATOPIC	rs116511059	T	C	0.400938	0.0799895	5.37602e-07	0.0094268	0.0031602	25.1176	-0.0425036	0.071147	0.550236	0.00371244
3-phenylpropionate hydrocinnamate levels	finngen_R12_L12_ATOPIC	rs12929353	A	G	-0.396283	0.0827237	1.6642e-06	0.00898891	0.00288733	22.9425	0.046766	0.0360434	0.194463	0.0141823
3-phenylpropionate hydrocinnamate levels	finngen_R12_L12_ATOPIC	rs13283163	A	G	0.170526	0.0347529	9.25742e-07	0.0526149	0.00302888	24.0707	-0.0179338	0.0241102	0.456983	0.0317727
3-phenylpropionate hydrocinnamate levels	finngen_R12_L12_ATOPIC	rs141685561	T	C	-0.143423	0.0298661	1.56938e-06	0.0739347	0.00290148	23.0553	0.00567207	0.0246693	0.81815	0.0316695
3-phenylpropionate hydrocinnamate levels	finngen_R12_L12_ATOPIC	rs145409686	C	T	-0.550427	0.120275	4.73054e-06	0.0041228	0.00263574	20.9382	0.0140732	0.0200471	0.482674	0.0467982
3-phenylpropionate hydrocinnamate levels	finngen_R12_L12_ATOPIC	rs146175767	T	C	-0.121342	0.0264241	4.38776e-06	0.0945706	0.0026538	21.082	-0.0180981	0.0171831	0.292226	0.0661415
3-phenylpropionate hydrocinnamate levels	finngen_R12_L12_ATOPIC	rs147941428	G	A	-0.340237	0.0690333	8.28252e-07	0.0130043	0.00305575	24.2849	-0.0346226	0.0183507	0.0591984	0.0566513
3-phenylpropionate hydrocinnamate levels	finngen_R12_L12_ATOPIC	rs148153141	G	A	-0.27871	0.0551887	4.41503e-07	0.0199163	0.00320782	25.4974	0.0476115	0.0661727	0.47183	0.00452072
3-phenylpropionate hydrocinnamate levels	finngen_R12_L12_ATOPIC	rs17767728	C	T	0.0909404	0.0194777	3.02745e-06	0.194635	0.00274313	21.7936	0.000392683	0.0113717	0.972453	0.168459
3-phenylpropionate hydrocinnamate levels	finngen_R12_L12_ATOPIC	rs191187061	T	C	-0.304207	0.0586874	2.1775e-07	0.0178844	0.00337893	26.862	-0.0433792	0.0310284	0.162098	0.0190245
3-phenylpropionate hydrocinnamate levels	finngen_R12_L12_ATOPIC	rs2186671	G	A	-0.0760014	0.016068	2.24527e-06	0.448059	0.00281511	22.3671	0.000428873	0.00853272	0.959914	0.522356
3-phenylpropionate hydrocinnamate levels	finngen_R12_L12_ATOPIC	rs34927101	T	C	0.294909	0.0587005	5.06156e-07	0.0178774	0.00317477	25.2338	0.00379952	0.0308406	0.90195	0.0200661
3-phenylpropionate hydrocinnamate levels	finngen_R12_L12_ATOPIC	rs4812445	G	A	-0.0994662	0.0192108	2.24745e-07	0.253933	0.00337128	26.801	0.000351305	0.00952416	0.970576	0.275551
3-phenylpropionate hydrocinnamate levels	finngen_R12_L12_ATOPIC	rs62058082	T	C	-0.105084	0.0220071	1.7969e-06	0.168677	0.0028688	22.7949	-0.0166349	0.0101223	0.100302	0.230193
3-phenylpropionate hydrocinnamate levels	finngen_R12_L12_ATOPIC	rs74432647	T	C	0.150663	0.0304065	7.23414e-07	0.0724275	0.00308843	24.5454	-0.0251909	0.0167918	0.133565	0.0687772
3-phenylpropionate hydrocinnamate levels	finngen_R12_L12_ATOPIC	rs79970883	T	C	-0.195098	0.03888	5.2225e-07	0.042993	0.0031672	25.1735	0.0166863	0.0169504	0.32491	0.066519
Kynurenine levels	finngen_R12_L12_ATOPIC	rs10216901	T	C	-0.092585	0.0153069	1.4614e-09	0.372432	0.0044182	36.5764	0.00069677	0.00872137	0.936323	0.380533
Kynurenine levels	finngen_R12_L12_ATOPIC	rs10516101	T	C	-0.123617	0.0269608	4.53863e-06	0.0812102	0.00254359	21.0177	-0.0324196	0.0155112	0.0366109	0.0825733
Kynurenine levels	finngen_R12_L12_ATOPIC	rs3184504	C	T	-0.108142	0.0148104	2.83947e-13	0.513669	0.00642566	53.3028	0.0203154	0.00862754	0.018537	0.593601
Kynurenine levels	finngen_R12_L12_ATOPIC	rs4843270	A	C	0.205627	0.0165261	1.53431e-35	0.265349	0.0184332	154.78	0.00483729	0.0100761	0.631175	0.229091
Kynurenine levels	finngen_R12_L12_ATOPIC	rs55879891	A	C	0.101148	0.0215999	2.83001e-06	0.137167	0.00265289	21.9233	-0.0177657	0.0111821	0.112113	0.174061
Kynurenine levels	finngen_R12_L12_ATOPIC	rs61825638	T	C	0.130031	0.0171027	2.89497e-14	0.246402	0.00696293	57.7908	0.00942303	0.0100049	0.346276	0.235351
Kynurenine levels	finngen_R12_L12_ATOPIC	rs6440053	A	T	0.0964971	0.0204102	2.26858e-06	0.842367	0.00270408	22.3475	-0.0140617	0.0111351	0.206652	0.823733
Kynurenine levels	finngen_R12_L12_ATOPIC	rs6481144	C	A	-0.21192	0.0450635	2.56748e-06	0.971072	0.00267542	22.11	0.0351779	0.0258702	0.173899	0.972694
Kynurenine levels	finngen_R12_L12_ATOPIC	rs6540080	A	G	-0.107927	0.0164258	5.01151e-11	0.287217	0.00520956	43.162	0.00427538	0.00886933	0.629777	0.353274
Kynurenine levels	finngen_R12_L12_ATOPIC	rs72761290	A	C	0.135722	0.0286233	2.11975e-06	0.0752681	0.00271982	22.4779	0.00337942	0.0160686	0.833424	0.077731
Kynurenine levels	finngen_R12_L12_ATOPIC	rs75973738	A	T	-0.194072	0.0374159	2.13841e-07	0.0423521	0.00325282	26.8973	0.00722813	0.016882	0.668538	0.0676182
Kynurenine levels	finngen_R12_L12_ATOPIC	rs9821445	C	T	0.0994985	0.0206581	1.46142e-06	0.147783	0.00280604	23.1925	-0.00165013	0.0131306	0.899993	0.119076
Kynurenine levels	finngen_R12_L12_ATOPIC	rs9933330	T	C	-0.103406	0.0193124	8.58377e-08	0.180459	0.00346556	28.6625	0.00558251	0.0101705	0.58308	0.226172
Kynurenine levels	finngen_R12_L12_ATOPIC	rs9988529	C	T	-0.180183	0.036929	1.06523e-06	0.042129	0.0028794	23.8006	0.00523351	0.0132104	0.691982	0.115913
N-acetylglutamate levels	finngen_R12_L12_ATOPIC	rs10168931	A	G	0.123014	0.0183105	1.83992e-11	0.224014	0.00575172	45.1229	0.0100036	0.0110596	0.365724	0.178075
N-acetylglutamate levels	finngen_R12_L12_ATOPIC	rs10762589	T	C	-0.0883667	0.017702	5.97844e-07	0.752636	0.00318377	24.9127	-0.007948	0.0090498	0.379807	0.677166
N-acetylglutamate levels	finngen_R12_L12_ATOPIC	rs10854172	C	T	0.116341	0.01969	3.44954e-09	0.187765	0.00445481	34.903	0.00442846	0.0105048	0.673342	0.207679
N-acetylglutamate levels	finngen_R12_L12_ATOPIC	rs10872573	C	T	-0.0805091	0.0174765	4.09071e-06	0.723072	0.00271266	21.2163	0.009092	0.00884818	0.304159	0.637359
N-acetylglutamate levels	finngen_R12_L12_ATOPIC	rs12070599	A	G	-0.0833283	0.0173446	1.55314e-06	0.31028	0.00294963	23.0752	-0.00669423	0.00987706	0.497927	0.251784
N-acetylglutamate levels	finngen_R12_L12_ATOPIC	rs12554315	A	T	0.155318	0.0339765	4.84654e-06	0.0556449	0.00267128	20.8918	-0.00904039	0.0170344	0.595618	0.0692397
N-acetylglutamate levels	finngen_R12_L12_ATOPIC	rs148804382	A	C	0.395956	0.0769657	2.68117e-07	0.0103166	0.00338083	26.4599	0.00360857	0.0538899	0.946612	0.00645647
N-acetylglutamate levels	finngen_R12_L12_ATOPIC	rs186654219	A	G	0.36491	0.0767441	1.98548e-06	0.0103212	0.00288947	22.6032	0.112591	0.0718175	0.116942	0.00358649
N-acetylglutamate levels	finngen_R12_L12_ATOPIC	rs2803552	C	T	-0.205145	0.0419759	1.02278e-06	0.96381	0.00305203	23.8787	-0.000839482	0.0296194	0.977389	0.979046
N-acetylglutamate levels	finngen_R12_L12_ATOPIC	rs4336667	A	G	-0.0726878	0.0157023	3.67215e-06	0.567883	0.00273905	21.4232	-0.00231812	0.00852166	0.785601	0.547759
N-acetylglutamate levels	finngen_R12_L12_ATOPIC	rs60665648	C	T	-0.261085	0.0554528	2.49863e-06	0.0195022	0.00283321	22.1618	-0.0296965	0.0452978	0.512092	0.00904923
N-acetylglutamate levels	finngen_R12_L12_ATOPIC	rs76105072	C	T	0.178385	0.0390113	4.81571e-06	0.0402336	0.00267281	20.9038	-0.0268489	0.0247181	0.277389	0.0310275
Glycerol 3-phosphate levels	finngen_R12_L12_ATOPIC	rs117110311	C	G	0.488462	0.106255	4.28443e-06	0.005377	0.00257027	21.1279	-0.0410458	0.0339904	0.227212	0.0154566
Glycerol 3-phosphate levels	finngen_R12_L12_ATOPIC	rs118174096	T	C	-0.281275	0.06139	4.6107e-06	0.0158449	0.00255323	20.9875	-0.0567332	0.0308056	0.0655254	0.019756
Glycerol 3-phosphate levels	finngen_R12_L12_ATOPIC	rs12770630	T	C	-0.115058	0.0235144	9.92606e-07	0.12587	0.00291094	23.9365	0.00603853	0.0145061	0.677209	0.0946092
Glycerol 3-phosphate levels	finngen_R12_L12_ATOPIC	rs138201625	C	G	0.330102	0.0688063	1.6062e-06	0.0129099	0.0027987	23.0109	-0.0107703	0.0431284	0.802799	0.0100235
Glycerol 3-phosphate levels	finngen_R12_L12_ATOPIC	rs143671553	G	A	-0.236422	0.0500149	2.27834e-06	0.0235791	0.00271724	22.3394	0.0213736	0.0386026	0.579797	0.012469
Glycerol 3-phosphate levels	finngen_R12_L12_ATOPIC	rs149000340	T	C	-0.283142	0.059454	1.91329e-06	0.0174881	0.00275791	22.6746	-0.0120233	0.0425663	0.777591	0.01026
Glycerol 3-phosphate levels	finngen_R12_L12_ATOPIC	rs149344982	A	G	0.321236	0.0677323	2.10864e-06	0.0133024	0.00273527	22.488	-0.109872	0.0487691	0.0242655	0.00759166
Glycerol 3-phosphate levels	finngen_R12_L12_ATOPIC	rs1780318	T	A	0.448805	0.0333781	3.24475e-41	0.943146	0.0215702	180.753	0.0115706	0.0160946	0.472195	0.925821
Glycerol 3-phosphate levels	finngen_R12_L12_ATOPIC	rs186366783	A	T	0.2955	0.0524575	1.76967e-08	0.0223242	0.00385439	31.7244	0.0792716	0.0460167	0.0849474	0.00925416
Glycerol 3-phosphate levels	finngen_R12_L12_ATOPIC	rs337370	T	C	-0.0731129	0.0158083	3.74668e-06	0.519666	0.00260147	21.3851	0.00700263	0.00846616	0.408162	0.481917
Glycerol 3-phosphate levels	finngen_R12_L12_ATOPIC	rs3750309	G	T	0.0779824	0.015705	6.85374e-07	0.455985	0.00299741	24.6497	-0.0157865	0.00847857	0.0626138	0.522714
Glycerol 3-phosphate levels	finngen_R12_L12_ATOPIC	rs4709324	C	T	-0.0959369	0.0210023	4.92582e-06	0.171541	0.00253786	20.8608	-0.00667351	0.0110914	0.547385	0.17904
Glycerol 3-phosphate levels	finngen_R12_L12_ATOPIC	rs537609697	G	A	-0.424592	0.0873416	1.16631e-06	0.00853513	0.00287333	23.6263	-0.00363234	0.0228672	0.873791	0.0368774
Glycerol 3-phosphate levels	finngen_R12_L12_ATOPIC	rs56704741	C	T	-0.104833	0.0165102	2.15937e-10	0.344183	0.00489209	40.3075	0.00615628	0.00892924	0.49054	0.345838
Glycerol 3-phosphate levels	finngen_R12_L12_ATOPIC	rs6695630	G	C	-0.110939	0.0235356	2.43304e-06	0.12601	0.00270194	22.2132	-0.00876417	0.0129998	0.500199	0.120596
Glycerol 3-phosphate levels	finngen_R12_L12_ATOPIC	rs72650882	C	T	0.193643	0.0400346	1.31888e-06	0.0394383	0.00284465	23.3898	0.033388	0.0211891	0.115091	0.0427147
Glycerol 3-phosphate levels	finngen_R12_L12_ATOPIC	rs7319463	A	G	-0.217628	0.0465571	2.94778e-06	0.0285504	0.00265727	21.845	-0.00277244	0.0241713	0.908683	0.031915
Glycerol 3-phosphate levels	finngen_R12_L12_ATOPIC	rs73499488	G	C	0.248377	0.0518527	1.66738e-06	0.0231351	0.00278997	22.939	0.0164747	0.0403581	0.683117	0.0115277
Imidazole lactate levels	finngen_R12_L12_ATOPIC	rs10774021	T	C	0.194878	0.0158871	1.37213e-34	0.651353	0.0178988	150.429	-0.00917022	0.00912948	0.315156	0.684764
Imidazole lactate levels	finngen_R12_L12_ATOPIC	rs11076256	T	C	0.714384	0.0271182	6.11518e-153	0.0774033	0.077539	693.804	-0.0163004	0.0181652	0.369536	0.0578734
Imidazole lactate levels	finngen_R12_L12_ATOPIC	rs12601778	T	C	-0.107145	0.0153104	2.59273e-12	0.434368	0.00589702	48.9627	-0.0100834	0.0084926	0.235102	0.47144
Imidazole lactate levels	finngen_R12_L12_ATOPIC	rs143277630	T	C	-0.312217	0.0355437	1.57688e-18	0.0475578	0.0092593	77.1405	-0.0193666	0.0215806	0.3695	0.0399878
Imidazole lactate levels	finngen_R12_L12_ATOPIC	rs1441770	A	G	-0.0757838	0.0157461	1.48783e-06	0.399513	0.00279782	23.158	-0.0118569	0.0085921	0.167594	0.419441
Imidazole lactate levels	finngen_R12_L12_ATOPIC	rs145281230	G	A	-0.439015	0.0738951	2.8318e-09	0.0105506	0.00425701	35.2876	0.0516979	0.0486341	0.287783	0.00774228
Imidazole lactate levels	finngen_R12_L12_ATOPIC	rs149262976	C	T	0.405513	0.0885376	4.64715e-06	0.00729306	0.00253444	20.9724	-0.0928514	0.0677209	0.170348	0.0042149
Imidazole lactate levels	finngen_R12_L12_ATOPIC	rs2229742	C	G	0.116801	0.0254704	4.52323e-06	0.0999389	0.00254066	21.024	0.0161819	0.013607	0.234349	0.111218
Imidazole lactate levels	finngen_R12_L12_ATOPIC	rs2315488	A	G	-0.0871675	0.0184136	2.20296e-06	0.220711	0.00270698	22.4041	-0.007608	0.0106909	0.476693	0.195695
Imidazole lactate levels	finngen_R12_L12_ATOPIC	rs2805103	A	T	0.0969957	0.0168381	8.38658e-09	0.70863	0.0040032	33.1752	-0.00960082	0.0101447	0.34395	0.772686
Imidazole lactate levels	finngen_R12_L12_ATOPIC	rs28410020	C	G	0.0844789	0.0176684	1.74121e-06	0.255178	0.00276141	22.8558	0.0126142	0.010493	0.229305	0.208243
Imidazole lactate levels	finngen_R12_L12_ATOPIC	rs4150575	T	C	0.107027	0.0165673	1.04616e-10	0.688358	0.00502949	41.7232	-0.0153005	0.00935417	0.101905	0.711508
Imidazole lactate levels	finngen_R12_L12_ATOPIC	rs490379	C	A	-0.133215	0.0219505	1.28793e-09	0.136264	0.00444135	36.8224	0.0100947	0.0145852	0.488862	0.0932937
Imidazole lactate levels	finngen_R12_L12_ATOPIC	rs61798917	A	G	0.0769112	0.0155656	7.76861e-07	0.382142	0.00294846	24.4086	-0.0170203	0.00958567	0.0757984	0.269382
Imidazole lactate levels	finngen_R12_L12_ATOPIC	rs7530513	A	G	0.397623	0.0144873	7.70378e-166	0.50267	0.0836136	753.118	-0.0042512	0.00851349	0.617534	0.448689
Imidazole lactate levels	finngen_R12_L12_ATOPIC	rs7563086	T	C	0.14342	0.0297498	1.42921e-06	0.0697089	0.00280712	23.2352	0.0336477	0.0169971	0.0477463	0.0668544
Imidazole lactate levels	finngen_R12_L12_ATOPIC	rs9878908	T	C	-0.086292	0.0187632	4.24526e-06	0.795375	0.00255533	21.1457	-0.00617292	0.0106549	0.562353	0.802412
4-guanidinobutanoate levels	finngen_R12_L12_ATOPIC	rs114708452	T	C	0.193902	0.039056	6.8796e-07	0.0385138	0.00301744	24.6424	0.00800325	0.0396727	0.840126	0.011998
4-guanidinobutanoate levels	finngen_R12_L12_ATOPIC	rs11580678	T	G	-0.0749203	0.0161818	3.65841e-06	0.329111	0.00262522	21.4308	-0.0228624	0.00903264	0.011371	0.322745
4-guanidinobutanoate levels	finngen_R12_L12_ATOPIC	rs12145688	G	T	0.0783759	0.01516	2.34219e-07	0.404815	0.00327119	26.7214	-0.000192049	0.00855087	0.982081	0.428542
4-guanidinobutanoate levels	finngen_R12_L12_ATOPIC	rs13107325	T	C	0.131282	0.0286355	4.54884e-06	0.0736144	0.00257421	21.0133	0.0466765	0.0363434	0.199031	0.014042
4-guanidinobutanoate levels	finngen_R12_L12_ATOPIC	rs140852306	T	C	-0.128618	0.0280679	4.59712e-06	0.0768229	0.00257174	20.9931	-0.0111868	0.0193873	0.56393	0.0507293
4-guanidinobutanoate levels	finngen_R12_L12_ATOPIC	rs150629268	T	G	0.220045	0.0478751	4.30212e-06	0.0254143	0.00258726	21.1201	-0.0457252	0.0285021	0.108654	0.023906
4-guanidinobutanoate levels	finngen_R12_L12_ATOPIC	rs151040866	A	G	-0.159233	0.0326279	1.05939e-06	0.0549247	0.00291596	23.8112	0.0438137	0.0237744	0.0653446	0.0336749
4-guanidinobutanoate levels	finngen_R12_L12_ATOPIC	rs3737704	C	A	-0.450808	0.0141416	1e-200	0.55384	0.110938	1015.97	-0.0124124	0.00900856	0.168252	0.665712
4-guanidinobutanoate levels	finngen_R12_L12_ATOPIC	rs45622433	A	G	-0.392152	0.0846735	3.63311e-06	0.00786531	0.00262684	21.4441	0.019204	0.0259658	0.45955	0.0270286
4-guanidinobutanoate levels	finngen_R12_L12_ATOPIC	rs7380998	G	A	-0.179866	0.0385778	3.12531e-06	0.961782	0.00266212	21.7328	-0.0193827	0.0297678	0.514962	0.978625
4-guanidinobutanoate levels	finngen_R12_L12_ATOPIC	rs77951681	C	T	0.101923	0.021744	2.76668e-06	0.138948	0.00269065	21.9664	0.0120963	0.0150432	0.421335	0.089374
4-guanidinobutanoate levels	finngen_R12_L12_ATOPIC	rs7969761	T	C	0.0903542	0.0151665	2.56147e-09	0.545855	0.0043391	35.4829	-0.00625163	0.00853701	0.463987	0.556804
Glucuronate levels	finngen_R12_L12_ATOPIC	rs10898981	C	A	0.0773381	0.0164678	2.64893e-06	0.678023	0.00275347	22.0499	-0.020402	0.00952768	0.0322463	0.728881
Glucuronate levels	finngen_R12_L12_ATOPIC	rs111273747	G	A	0.349979	0.0761519	4.31095e-06	0.010158	0.00263717	21.1161	0.0192372	0.0455411	0.672723	0.00888246
Glucuronate levels	finngen_R12_L12_ATOPIC	rs117910752	G	A	0.185814	0.0381401	1.10542e-06	0.0415035	0.00296256	23.7293	-0.000397261	0.0282531	0.988781	0.0232581
Glucuronate levels	finngen_R12_L12_ATOPIC	rs140946796	G	T	0.373006	0.0808908	4.00306e-06	0.00899371	0.00265485	21.2581	0.11333	0.0859743	0.187441	0.00252529
Glucuronate levels	finngen_R12_L12_ATOPIC	rs1561398	T	C	-0.0832245	0.0178383	3.07873e-06	0.252229	0.00271754	21.7614	0.0109918	0.0112202	0.327263	0.176685
Glucuronate levels	finngen_R12_L12_ATOPIC	rs189957470	T	C	-0.288782	0.0611897	2.36482e-06	0.0160574	0.00278059	22.2677	-0.00775214	0.0246267	0.752924	0.0315341
Glucuronate levels	finngen_R12_L12_ATOPIC	rs62391856	T	C	0.0882028	0.0192251	4.47738e-06	0.215529	0.00262813	21.0435	0.00385655	0.00963199	0.68887	0.272241
Glucuronate levels	finngen_R12_L12_ATOPIC	rs6539427	C	T	-0.0846334	0.0184289	4.38124e-06	0.220234	0.00263331	21.0851	0.00551998	0.00933229	0.55419	0.290551
Ribitol levels	finngen_R12_L12_ATOPIC	rs113682909	C	G	-0.405067	0.0804974	4.85273e-07	0.00939639	0.00310567	25.3153	-0.0034833	0.0231667	0.880482	0.0349999
Ribitol levels	finngen_R12_L12_ATOPIC	rs115232717	G	A	-0.516457	0.0995462	2.12436e-07	0.0059106	0.00330065	26.9099	0.00692892	0.0500562	0.889906	0.00700298
Ribitol levels	finngen_R12_L12_ATOPIC	rs117587050	C	T	0.301156	0.0631777	1.87162e-06	0.015144	0.00278779	22.7169	0.00291886	0.0215958	0.892486	0.0399955
Ribitol levels	finngen_R12_L12_ATOPIC	rs12144476	C	T	0.222626	0.0482583	3.96485e-06	0.0264037	0.00261149	21.2765	0.0493639	0.0374662	0.187652	0.0135796
Ribitol levels	finngen_R12_L12_ATOPIC	rs13046014	C	G	0.143955	0.0298658	1.43512e-06	0.0710291	0.00285024	23.2273	-0.0171774	0.0205731	0.40375	0.0446483
Ribitol levels	finngen_R12_L12_ATOPIC	rs13100424	G	C	0.294562	0.0550166	8.60081e-08	0.0200999	0.00351442	28.6589	1.21187e-05	0.0319945	0.999698	0.0184313
Ribitol levels	finngen_R12_L12_ATOPIC	rs1420467	A	G	0.0920482	0.0191097	1.45859e-06	0.792493	0.00284643	23.1962	0.0158965	0.0107438	0.138982	0.807444
Ribitol levels	finngen_R12_L12_ATOPIC	rs145095548	C	A	0.524916	0.112951	3.363e-06	0.00468731	0.00265011	21.592	0.0137554	0.0231256	0.551968	0.0340512
Ribitol levels	finngen_R12_L12_ATOPIC	rs183901354	T	C	-0.901248	0.188913	1.83581e-06	0.00166482	0.00279233	22.754	0.0283656	0.0188713	0.132812	0.0541834
Ribitol levels	finngen_R12_L12_ATOPIC	rs2186050	C	G	-0.0781457	0.0165737	2.41664e-06	0.355675	0.00272773	22.2262	0.01087	0.00873542	0.213365	0.384685
Ribitol levels	finngen_R12_L12_ATOPIC	rs3845611	G	T	-0.104901	0.0226947	3.79543e-06	0.13437	0.00262172	21.3601	0.00906695	0.0113696	0.425177	0.166712
Ribitol levels	finngen_R12_L12_ATOPIC	rs7190382	T	A	-0.0809751	0.0163858	7.74104e-07	0.643304	0.00299558	24.4152	-0.00875322	0.009121	0.337218	0.682598
Ribitol levels	finngen_R12_L12_ATOPIC	rs72688441	A	G	-0.603321	0.0335227	2.04224e-72	0.0538338	0.0383234	323.826	-0.0171447	0.0133052	0.197548	0.113195
Ribitol levels	finngen_R12_L12_ATOPIC	rs72722075	T	C	-0.141262	0.0235479	1.98631e-09	0.123722	0.00440802	35.9782	-0.00190662	0.0127286	0.88093	0.127634
Ribitol levels	finngen_R12_L12_ATOPIC	rs73217598	A	G	0.307856	0.0648737	2.08033e-06	0.0144704	0.00276295	22.5139	-0.0239049	0.0397481	0.547567	0.0112425
Ribitol levels	finngen_R12_L12_ATOPIC	rs74995512	A	G	-0.331117	0.0720991	4.37895e-06	0.0113902	0.00258818	21.0861	-0.00900837	0.0432667	0.835068	0.00993676
Ribitol levels	finngen_R12_L12_ATOPIC	rs77987208	C	T	-0.117677	0.0227397	2.27943e-07	0.132946	0.00328399	26.7736	0.00212847	0.0112237	0.84959	0.173127
Ribitol levels	finngen_R12_L12_ATOPIC	rs7903429	T	C	0.0970626	0.0205295	2.268e-06	0.170385	0.00274265	22.3481	-0.00535966	0.0107118	0.616828	0.193636
Glycodeoxycholate levels	finngen_R12_L12_ATOPIC	rs115155467	G	A	-0.460446	0.0942028	1.0196e-06	0.00815257	0.00346198	23.8838	0.0460618	0.0348603	0.186393	0.0150864
Glycodeoxycholate levels	finngen_R12_L12_ATOPIC	rs146174820	A	G	-0.286214	0.0611534	2.86509e-06	0.0197154	0.00317512	21.8985	0.0202763	0.0498476	0.684179	0.00783078
Glycodeoxycholate levels	finngen_R12_L12_ATOPIC	rs62448268	A	G	0.0953227	0.0205955	3.68649e-06	0.206154	0.00310526	21.4152	-0.0109643	0.00993197	0.269621	0.239918
Glycodeoxycholate levels	finngen_R12_L12_ATOPIC	rs7403557	G	A	0.101229	0.019175	1.29754e-07	0.731422	0.0040363	27.862	-0.00144343	0.00899761	0.872548	0.668136
Glycodeoxycholate levels	finngen_R12_L12_ATOPIC	rs74927400	T	C	0.330046	0.0678883	1.16438e-06	0.0157956	0.00342507	23.6283	-0.0766728	0.0313137	0.0143437	0.0189568
Glycodeoxycholate levels	finngen_R12_L12_ATOPIC	rs76962381	T	C	-0.10889	0.0207547	1.55001e-07	0.207403	0.00398666	27.518	0.0045365	0.0126923	0.720777	0.130629
Theobromine levels	finngen_R12_L12_ATOPIC	rs113666924	A	G	-0.199128	0.043086	3.80707e-06	0.0343297	0.00261812	21.3543	0.0129213	0.0158055	0.413633	0.0779552
Theobromine levels	finngen_R12_L12_ATOPIC	rs115810418	T	A	0.173537	0.0370651	2.84155e-06	0.0458835	0.00268671	21.9153	-0.0277566	0.0353241	0.432002	0.0152552
Theobromine levels	finngen_R12_L12_ATOPIC	rs116892987	A	G	-0.329003	0.0711461	3.758e-06	0.0122552	0.00262116	21.3792	0.000418243	0.0918973	0.996369	0.00241948
Theobromine levels	finngen_R12_L12_ATOPIC	rs117966480	C	A	-0.322677	0.0654721	8.28759e-07	0.0145231	0.00297622	24.2838	-0.0359489	0.0426801	0.399626	0.010558
Theobromine levels	finngen_R12_L12_ATOPIC	rs12549440	T	C	0.0794261	0.0165038	1.48987e-06	0.34769	0.00283831	23.1554	-0.00888712	0.00858715	0.3007	0.431191
Theobromine levels	finngen_R12_L12_ATOPIC	rs13065149	T	G	-0.0774221	0.0160933	1.50311e-06	0.416893	0.00283623	23.1384	-0.000232049	0.00850003	0.978221	0.467523
Theobromine levels	finngen_R12_L12_ATOPIC	rs139776	T	C	-0.0834689	0.0169698	8.7129e-07	0.332129	0.00296444	24.1874	0.0149007	0.00919143	0.104985	0.311782
Theobromine levels	finngen_R12_L12_ATOPIC	rs2529273	T	C	0.101541	0.0178971	1.39856e-08	0.726808	0.00394038	32.1818	0.0147344	0.0103534	0.154692	0.779969
Theobromine levels	finngen_R12_L12_ATOPIC	rs56113850	C	T	-0.105914	0.0155754	1.04562e-11	0.576193	0.00565071	46.2298	-0.00857327	0.00872357	0.32572	0.564566
Theobromine levels	finngen_R12_L12_ATOPIC	rs6497692	T	C	0.0748062	0.0156289	1.69789e-06	0.431385	0.00280759	22.904	0.00994237	0.0088406	0.260747	0.356199
Theobromine levels	finngen_R12_L12_ATOPIC	rs6569661	G	A	-0.0859588	0.0178126	1.39498e-06	0.726404	0.00285378	23.2819	0.00423943	0.00913098	0.642439	0.680787
Theobromine levels	finngen_R12_L12_ATOPIC	rs72870405	A	T	-0.15323	0.0326215	2.63736e-06	0.0614672	0.0027042	22.0583	0.00354832	0.015412	0.817912	0.0820884
Theobromine levels	finngen_R12_L12_ATOPIC	rs79880362	T	C	0.146943	0.0295016	6.33111e-07	0.0745231	0.00303963	24.8028	-0.00412194	0.0208214	0.843071	0.0437934
Quinate levels	finngen_R12_L12_ATOPIC	rs115520044	A	G	0.330168	0.0606751	5.28093e-08	0.0166095	0.00359807	29.6035	-0.0165514	0.0435647	0.704001	0.0100241
Quinate levels	finngen_R12_L12_ATOPIC	rs116020639	C	T	-0.316022	0.0623683	4.04057e-07	0.0157528	0.0031213	25.6685	0.013967	0.0602418	0.816655	0.00516506
Quinate levels	finngen_R12_L12_ATOPIC	rs140759816	A	T	-0.186302	0.0405924	4.44137e-06	0.0375843	0.00256223	21.0591	-0.0124569	0.0313038	0.690677	0.018888
Quinate levels	finngen_R12_L12_ATOPIC	rs145444661	T	C	-0.329336	0.0679412	1.25107e-06	0.0131884	0.0028573	23.4912	-0.0226683	0.0461728	0.623465	0.00925414
Quinate levels	finngen_R12_L12_ATOPIC	rs183574340	A	G	-0.415375	0.0834702	6.48022e-07	0.00850881	0.00301089	24.7578	-0.0322946	0.0258669	0.211852	0.0273112
Quinate levels	finngen_R12_L12_ATOPIC	rs34099891	T	G	-0.0824109	0.0174244	2.24925e-06	0.26108	0.00272055	22.3639	-0.00738865	0.00948118	0.435805	0.275084
Quinate levels	finngen_R12_L12_ATOPIC	rs4148714	C	A	-0.125867	0.027082	3.35762e-06	0.0913027	0.00262728	21.5952	0.0086681	0.0171134	0.6125	0.0656575
Quinate levels	finngen_R12_L12_ATOPIC	rs5997787	C	T	0.0735554	0.0159581	4.04072e-06	0.55684	0.00258422	21.2403	-0.0101055	0.00927423	0.275876	0.693978
Quinate levels	finngen_R12_L12_ATOPIC	rs62027288	C	T	0.0759955	0.0156247	1.15144e-06	0.460441	0.00287665	23.6508	0.00767104	0.00894616	0.391187	0.34701
Quinate levels	finngen_R12_L12_ATOPIC	rs73202647	C	T	-0.109072	0.0238233	4.68646e-06	0.121515	0.00254976	20.9564	0.00570237	0.0136746	0.676675	0.108323
Quinate levels	finngen_R12_L12_ATOPIC	rs73328382	A	C	-0.490215	0.101636	1.41227e-06	0.00586941	0.00282901	23.258	0.000820774	0.0168857	0.961232	0.0667351
Quinate levels	finngen_R12_L12_ATOPIC	rs74489311	A	T	-1.12714	0.240369	2.74252e-06	0.00103899	0.00267437	21.9833	-0.0239909	0.0325593	0.461222	0.017312
Quinate levels	finngen_R12_L12_ATOPIC	rs76051019	A	G	-0.23203	0.0487058	1.89885e-06	0.0258336	0.00276002	22.6893	-0.0297989	0.0502869	0.553464	0.00743931
Gentisate levels	finngen_R12_L12_ATOPIC	rs10097464	C	T	-0.0715199	0.015626	4.71698e-06	0.441401	0.00260753	20.9435	-0.00558931	0.00851244	0.511434	0.540244
Gentisate levels	finngen_R12_L12_ATOPIC	rs1010664	C	T	0.200004	0.0431905	3.64356e-06	0.0324447	0.00266898	21.4384	0.0439366	0.0244659	0.072522	0.0307774
Gentisate levels	finngen_R12_L12_ATOPIC	rs10153505	G	T	-0.109387	0.02296	1.89575e-06	0.854558	0.00282465	22.6923	0.00808303	0.0116373	0.48732	0.839325
Gentisate levels	finngen_R12_L12_ATOPIC	rs1041350	C	T	0.0994006	0.0208627	1.8932e-06	0.162725	0.00282497	22.6949	0.0141805	0.0133913	0.28963	0.117864
Gentisate levels	finngen_R12_L12_ATOPIC	rs113812650	T	C	-0.420894	0.0921	4.87808e-06	0.00708375	0.00259956	20.8794	-0.0685551	0.0329449	0.0374429	0.0171414
Gentisate levels	finngen_R12_L12_ATOPIC	rs12471344	A	G	-0.204526	0.0425454	1.53017e-06	0.0351109	0.00287572	23.1038	0.00204781	0.0214521	0.92395	0.0414833
Gentisate levels	finngen_R12_L12_ATOPIC	rs147503040	A	G	0.240882	0.0486921	7.53505e-07	0.0254653	0.00304489	24.4671	-0.0100589	0.0335518	0.764328	0.0165072
Gentisate levels	finngen_R12_L12_ATOPIC	rs2833465	T	C	-0.110209	0.023061	1.76156e-06	0.12614	0.00284215	22.8333	0.00499862	0.0113316	0.659125	0.167448
Gentisate levels	finngen_R12_L12_ATOPIC	rs375709482	T	C	-0.273576	0.0557177	9.10581e-07	0.0191874	0.00299964	24.1025	-0.0174121	0.0382889	0.649286	0.0124059
Gentisate levels	finngen_R12_L12_ATOPIC	rs522708	G	A	-0.0822705	0.0169917	1.28672e-06	0.283475	0.0029171	23.4372	0.0103767	0.00909808	0.25406	0.313513
Gentisate levels	finngen_R12_L12_ATOPIC	rs6010005	C	G	0.229928	0.05	4.25419e-06	0.0237352	0.00263211	21.1415	0.0168691	0.0251079	0.501671	0.0298088
Gentisate levels	finngen_R12_L12_ATOPIC	rs62621664	T	G	0.265359	0.0575444	4.00005e-06	0.0182409	0.00264676	21.2595	-0.026314	0.0423522	0.534393	0.0110673
Gentisate levels	finngen_R12_L12_ATOPIC	rs72645867	A	G	0.162441	0.0331451	9.53955e-07	0.0602902	0.00298853	24.0129	-0.000310487	0.0245398	0.989905	0.0328369
Gentisate levels	finngen_R12_L12_ATOPIC	rs72824920	C	T	0.192917	0.0371937	2.13916e-07	0.0442895	0.0033462	26.8964	0.0390983	0.0223246	0.0798859	0.037612
Gentisate levels	finngen_R12_L12_ATOPIC	rs73217253	A	G	-0.160981	0.0328036	9.2284e-07	0.0584083	0.00299646	24.0767	-0.00346722	0.0193424	0.857738	0.0505517
Gentisate levels	finngen_R12_L12_ATOPIC	rs76930336	A	C	-0.202699	0.0432874	2.83225e-06	0.0324797	0.00272897	21.9216	-0.0135489	0.0215939	0.530369	0.0405776
Gentisate levels	finngen_R12_L12_ATOPIC	rs77380220	A	G	0.222387	0.0486142	4.77297e-06	0.0258828	0.00260474	20.9211	0.0130568	0.0336374	0.697895	0.0164146
Gentisate levels	finngen_R12_L12_ATOPIC	rs79188489	T	G	0.343904	0.0751315	4.70886e-06	0.0106531	0.00260796	20.947	0.0250765	0.0422443	0.552776	0.0101892
Gentisate levels	finngen_R12_L12_ATOPIC	rs9572022	G	A	-0.0758655	0.0155994	1.154e-06	0.568464	0.00294305	23.6464	0.00840741	0.00862938	0.329919	0.590802
Gentisate levels	finngen_R12_L12_ATOPIC	rs9959080	A	G	-0.0926697	0.0194371	1.86358e-06	0.807333	0.0028287	22.725	-0.019055	0.0100261	0.0573628	0.767062
Theophylline levels	finngen_R12_L12_ATOPIC	rs10902695	T	C	-0.0834655	0.018084	3.9229e-06	0.274212	0.00271598	21.2968	0.000563519	0.0091552	0.95092	0.312555
Theophylline levels	finngen_R12_L12_ATOPIC	rs114110478	C	G	0.142487	0.0303158	2.60048e-06	0.0759902	0.00281624	22.0852	0.00622439	0.0186917	0.739132	0.054449
Theophylline levels	finngen_R12_L12_ATOPIC	rs115520044	A	G	0.322722	0.0619626	1.90536e-07	0.016898	0.00345602	27.1198	-0.0165514	0.0435647	0.704001	0.0100241
Theophylline levels	finngen_R12_L12_ATOPIC	rs116572946	T	C	-0.278367	0.060805	4.694e-06	0.0176742	0.00267225	20.953	-0.0252519	0.0326609	0.439432	0.0171248
Theophylline levels	finngen_R12_L12_ATOPIC	rs116926604	C	T	-0.276332	0.0591917	3.03525e-06	0.0187757	0.00277853	21.7886	0.0292528	0.0206413	0.156425	0.0442146
Theophylline levels	finngen_R12_L12_ATOPIC	rs12259905	T	C	0.155223	0.0305894	3.88709e-07	0.0731332	0.00328114	25.743	-0.0199447	0.0133974	0.136565	0.112155
Theophylline levels	finngen_R12_L12_ATOPIC	rs2245730	C	A	-0.0787472	0.0162537	1.26685e-06	0.435058	0.0029919	23.4668	0.00098242	0.00858942	0.90894	0.426375
Theophylline levels	finngen_R12_L12_ATOPIC	rs34804482	C	T	-0.242551	0.0527985	4.35018e-06	0.0234865	0.00269076	21.0985	0.130698	0.0828296	0.114586	0.00279333
Theophylline levels	finngen_R12_L12_ATOPIC	rs643104	C	T	-0.0815481	0.017458	2.99589e-06	0.336783	0.00278171	21.8136	0.0167335	0.00906248	0.0648261	0.324017
Theophylline levels	finngen_R12_L12_ATOPIC	rs75870478	T	C	-0.281468	0.0600974	2.81969e-06	0.0183091	0.00279649	21.9298	-0.0105256	0.0337823	0.755367	0.0160096
Theophylline levels	finngen_R12_L12_ATOPIC	rs79361921	A	G	-0.232926	0.0470132	7.25218e-07	0.0295007	0.00312837	24.5406	-0.0189115	0.0183682	0.303208	0.0576387
Theophylline levels	finngen_R12_L12_ATOPIC	rs79542551	G	A	-0.328871	0.0716904	4.48836e-06	0.0127102	0.00268315	21.0387	-0.0695747	0.0880618	0.429489	0.00248107
1,5-anhydroglucitol (1,5-ag) levels	finngen_R12_L12_ATOPIC	rs10152997	C	T	-0.0762043	0.0152829	6.16e-07	0.552011	0.00304545	24.8565	0.00493365	0.00858891	0.565683	0.577806
1,5-anhydroglucitol (1,5-ag) levels	finngen_R12_L12_ATOPIC	rs111517692	A	G	0.186098	0.0389448	1.77e-06	0.0399656	0.00279767	22.8285	0.0291633	0.0363877	0.422864	0.0143475
1,5-anhydroglucitol (1,5-ag) levels	finngen_R12_L12_ATOPIC	rs11219784	C	T	-0.29621	0.0635149	3.11e-06	0.0145213	0.00266513	21.7441	-0.00930611	0.0485435	0.847972	0.00859737
1,5-anhydroglucitol (1,5-ag) levels	finngen_R12_L12_ATOPIC	rs116139938	T	G	-0.267495	0.0444913	1.83e-09	0.0309995	0.00442166	36.1389	-0.0166511	0.0208816	0.425215	0.0440137
1,5-anhydroglucitol (1,5-ag) levels	finngen_R12_L12_ATOPIC	rs116855721	A	G	0.235097	0.0504828	3.21e-06	0.0228932	0.00265754	21.6821	-0.0297596	0.0251978	0.237587	0.0299818
1,5-anhydroglucitol (1,5-ag) levels	finngen_R12_L12_ATOPIC	rs117813792	G	A	-0.331071	0.0662852	5.89e-07	0.0136799	0.00305569	24.9403	-0.0554034	0.0715395	0.438667	0.00389905
1,5-anhydroglucitol (1,5-ag) levels	finngen_R12_L12_ATOPIC	rs11976181	C	T	-0.132448	0.0208369	2.07e-10	0.817748	0.00493973	40.3941	-0.0139413	0.0110184	0.205772	0.819949
1,5-anhydroglucitol (1,5-ag) levels	finngen_R12_L12_ATOPIC	rs138882034	C	T	-0.40062	0.0847491	2.28e-06	0.00797971	0.002738	22.3403	0.000241061	0.0210939	0.990882	0.0423254
1,5-anhydroglucitol (1,5-ag) levels	finngen_R12_L12_ATOPIC	rs147071339	G	A	-0.72443	0.15567	3.26e-06	0.0024003	0.00265374	21.6509	-0.0320579	0.0263715	0.224128	0.025585
1,5-anhydroglucitol (1,5-ag) levels	finngen_R12_L12_ATOPIC	rs16923778	T	C	-0.364422	0.0717318	3.77e-07	0.0114964	0.00316111	25.8035	1.14511e-05	0.0216192	0.999577	0.0406263
1,5-anhydroglucitol (1,5-ag) levels	finngen_R12_L12_ATOPIC	rs185053832	A	C	-0.376359	0.0796429	2.29e-06	0.00916021	0.00273621	22.3256	0.00325597	0.0323042	0.919717	0.0181983
1,5-anhydroglucitol (1,5-ag) levels	finngen_R12_L12_ATOPIC	rs219151	C	G	-0.0930985	0.0192478	1.32e-06	0.803761	0.00286619	23.3893	-0.0105535	0.0108585	0.331095	0.812602
1,5-anhydroglucitol (1,5-ag) levels	finngen_R12_L12_ATOPIC	rs2638281	G	A	0.0758197	0.015228	6.39e-07	0.588573	0.00303659	24.784	-0.0010036	0.00848814	0.905881	0.467429
1,5-anhydroglucitol (1,5-ag) levels	finngen_R12_L12_ATOPIC	rs28429046	T	A	0.0877134	0.0190478	4.13e-06	0.218221	0.00259861	21.2	-0.000556229	0.0102632	0.956779	0.221041
1,5-anhydroglucitol (1,5-ag) levels	finngen_R12_L12_ATOPIC	rs34278530	C	T	0.0966945	0.020462	2.29e-06	0.16675	0.00273619	22.3255	0.0108972	0.0103986	0.29466	0.211918
1,5-anhydroglucitol (1,5-ag) levels	finngen_R12_L12_ATOPIC	rs4988235	A	G	0.125118	0.015516	7.4e-16	0.646606	0.00792598	65.009	-0.0157594	0.00875332	0.0717976	0.599963
1,5-anhydroglucitol (1,5-ag) levels	finngen_R12_L12_ATOPIC	rs526600	A	T	-0.303655	0.0557783	5.21e-08	0.980668	0.00362811	29.6295	0.000652447	0.0405639	0.987167	0.988562
1,5-anhydroglucitol (1,5-ag) levels	finngen_R12_L12_ATOPIC	rs55646821	A	C	0.150169	0.0310105	1.28e-06	0.936148	0.00287291	23.4442	0.00689272	0.0159346	0.665333	0.92247
1,5-anhydroglucitol (1,5-ag) levels	finngen_R12_L12_ATOPIC	rs6444144	T	C	0.0750138	0.0155373	1.38e-06	0.601673	0.00285574	23.3037	0.00213105	0.00881476	0.808966	0.638723
1,5-anhydroglucitol (1,5-ag) levels	finngen_R12_L12_ATOPIC	rs72670617	G	T	-0.109981	0.0239503	4.39e-06	0.120487	0.00258416	21.0818	-0.0032964	0.0101582	0.745554	0.224383
1,5-anhydroglucitol (1,5-ag) levels	finngen_R12_L12_ATOPIC	rs77283946	A	C	-0.552741	0.0562598	8.81e-23	0.0189905	0.0117208	96.5029	0.0632328	0.0240376	0.00852393	0.0312156
1-stearoyl-2-arachidonoyl-GPI (18:0/20:4) levels	finngen_R12_L12_ATOPIC	rs112843621	G	A	-0.366363	0.0780364	2.66903e-06	0.0095679	0.0027024	22.0355	0.0183187	0.036201	0.612837	0.0142999
1-stearoyl-2-arachidonoyl-GPI (18:0/20:4) levels	finngen_R12_L12_ATOPIC	rs140033739	A	G	-0.166275	0.0351807	2.28641e-06	0.0496511	0.00273873	22.3325	-0.00735091	0.0134166	0.583764	0.113043
1-stearoyl-2-arachidonoyl-GPI (18:0/20:4) levels	finngen_R12_L12_ATOPIC	rs1532085	G	A	-0.0917612	0.0157522	5.70113e-09	0.623614	0.00415455	33.9257	-0.0101175	0.00857663	0.238137	0.57782
1-stearoyl-2-arachidonoyl-GPI (18:0/20:4) levels	finngen_R12_L12_ATOPIC	rs157595	G	A	0.0939248	0.0158609	3.18487e-09	0.599898	0.00429272	35.0589	-0.0151935	0.00925787	0.100767	0.691523
1-stearoyl-2-arachidonoyl-GPI (18:0/20:4) levels	finngen_R12_L12_ATOPIC	rs2269938	G	C	-0.104296	0.0203216	2.86272e-07	0.166874	0.00322783	26.3338	0.0105683	0.0105664	0.317225	0.204049
1-stearoyl-2-arachidonoyl-GPI (18:0/20:4) levels	finngen_R12_L12_ATOPIC	rs3812316	G	C	-0.136926	0.023095	3.05078e-09	0.121888	0.00430288	35.1422	-0.0162725	0.0126867	0.199618	0.127931
1-stearoyl-2-arachidonoyl-GPI (18:0/20:4) levels	finngen_R12_L12_ATOPIC	rs400810	G	A	0.128883	0.0270407	1.8767e-06	0.0862856	0.00278509	22.7116	-0.0150708	0.0157223	0.337781	0.0799277
1-stearoyl-2-arachidonoyl-GPI (18:0/20:4) levels	finngen_R12_L12_ATOPIC	rs66466742	T	C	-0.189746	0.0383851	7.68393e-07	0.0402441	0.00299511	24.4294	0.019662	0.0173193	0.256263	0.0632955
1-stearoyl-2-arachidonoyl-GPI (18:0/20:4) levels	finngen_R12_L12_ATOPIC	rs7241918	T	G	0.132894	0.0200029	3.05834e-11	0.826708	0.00539722	44.1284	0.00312441	0.0112623	0.781455	0.828159
1-stearoyl-2-arachidonoyl-GPI (18:0/20:4) levels	finngen_R12_L12_ATOPIC	rs74988287	C	T	-0.366432	0.0770971	2.00554e-06	0.0099395	0.0027695	22.5842	0.0845231	0.063831	0.185446	0.00460569
1-stearoyl-2-arachidonoyl-GPI (18:0/20:4) levels	finngen_R12_L12_ATOPIC	rs77960347	G	A	0.479876	0.0634052	3.77862e-14	0.0143349	0.00699289	57.2666	-0.0509634	0.0507087	0.314886	0.00725488
1-stearoyl-2-arachidonoyl-GPI (18:0/20:4) levels	finngen_R12_L12_ATOPIC	rs79608464	A	G	0.25749	0.0562381	4.68177e-06	0.01871	0.00257062	20.9581	-0.0366164	0.0272668	0.179306	0.0248134
1-stearoyl-2-arachidonoyl-GPI (18:0/20:4) levels	finngen_R12_L12_ATOPIC	rs80195574	A	G	-0.221346	0.0471492	2.67135e-06	0.0272033	0.00270219	22.0337	-0.0283566	0.0440742	0.519974	0.00953428
1-stearoyl-2-arachidonoyl-GPI (18:0/20:4) levels	finngen_R12_L12_ATOPIC	rs964184	C	G	-0.194744	0.0224871	4.70771e-18	0.868833	0.00913631	74.9816	0.0137648	0.0120561	0.253566	0.855365
Indolelactate levels	finngen_R12_L12_ATOPIC	rs113392484	C	T	0.318007	0.0686372	3.60129e-06	0.0109306	0.00260055	21.4609	-0.0319196	0.0318403	0.316107	0.0180358
Indolelactate levels	finngen_R12_L12_ATOPIC	rs11598287	A	G	0.0749453	0.0160157	2.87603e-06	0.30454	0.00265268	21.8923	-0.00958957	0.00933177	0.304126	0.294688
Indolelactate levels	finngen_R12_L12_ATOPIC	rs11647808	A	C	0.212473	0.0262875	6.33765e-16	0.0790114	0.0078726	65.3136	-0.0156298	0.0181539	0.38926	0.0580694
Indolelactate levels	finngen_R12_L12_ATOPIC	rs1354368	G	A	-0.072441	0.0148179	1.01477e-06	0.64522	0.00289453	23.8941	0.00247838	0.00982622	0.80087	0.752177
Indolelactate levels	finngen_R12_L12_ATOPIC	rs139117506	C	A	-0.175748	0.0379139	3.56131e-06	0.0370029	0.00260312	21.4822	0.0451893	0.0240025	0.059742	0.0329901
Indolelactate levels	finngen_R12_L12_ATOPIC	rs142582686	T	G	0.164806	0.0355849	3.63318e-06	0.0429166	0.00259852	21.4442	0.0141737	0.0225081	0.52888	0.0383702
Indolelactate levels	finngen_R12_L12_ATOPIC	rs145909629	A	G	0.321487	0.0589415	4.91562e-08	0.0147347	0.00360048	29.7426	-0.00995772	0.0304676	0.743796	0.0206612
Indolelactate levels	finngen_R12_L12_ATOPIC	rs148403098	T	C	0.167538	0.0359224	3.10312e-06	0.0411829	0.00263507	21.7466	0.0302265	0.017635	0.0865287	0.0614865
Indolelactate levels	finngen_R12_L12_ATOPIC	rs2472509	G	T	0.07003	0.0152695	4.51219e-06	0.326865	0.00254831	21.0287	-0.000796627	0.00862583	0.926417	0.413969
Indolelactate levels	finngen_R12_L12_ATOPIC	rs2997922	T	C	0.185074	0.0156931	4.22481e-32	0.709362	0.0166127	139.049	-0.00977622	0.0101494	0.335432	0.773064
Indolelactate levels	finngen_R12_L12_ATOPIC	rs35021400	A	C	-0.0820587	0.0174559	2.58998e-06	0.214409	0.00267696	22.0932	0.00299696	0.013064	0.818552	0.120857
Indolelactate levels	finngen_R12_L12_ATOPIC	rs73782967	A	G	-0.152997	0.0316953	1.38514e-06	0.0546588	0.00282222	23.2954	-0.00249751	0.0359513	0.944616	0.0140548
Docosahexaenoate DHA; 22:6n3 levels	finngen_R12_L12_ATOPIC	rs1018091	C	T	0.0675472	0.0146699	4.13525e-06	0.457063	0.0025543	21.1961	0.00743413	0.00859806	0.387242	0.411565
Docosahexaenoate DHA; 22:6n3 levels	finngen_R12_L12_ATOPIC	rs11930628	G	A	0.123625	0.0261218	2.21625e-06	0.0880354	0.00269808	22.3924	-0.00351536	0.0146708	0.810628	0.0919558
Docosahexaenoate DHA; 22:6n3 levels	finngen_R12_L12_ATOPIC	rs12129379	T	G	0.0929219	0.0196733	2.32117e-06	0.17895	0.00268742	22.3037	0.0182384	0.0104858	0.0819747	0.206802
Docosahexaenoate DHA; 22:6n3 levels	finngen_R12_L12_ATOPIC	rs143268031	G	A	0.479847	0.104216	4.13762e-06	0.00507707	0.00255416	21.1949	-0.012773	0.0215125	0.552679	0.0428548
Docosahexaenoate DHA; 22:6n3 levels	finngen_R12_L12_ATOPIC	rs144230997	T	A	-0.321529	0.0691608	3.33553e-06	0.0116734	0.00260381	21.608	0.0204013	0.0325099	0.530305	0.0173655
Docosahexaenoate DHA; 22:6n3 levels	finngen_R12_L12_ATOPIC	rs145325641	A	G	-0.229959	0.047234	1.12451e-06	0.0247183	0.00285478	23.6966	-0.0659022	0.0586284	0.260985	0.00558406
Docosahexaenoate DHA; 22:6n3 levels	finngen_R12_L12_ATOPIC	rs174603	A	G	-0.0936123	0.015879	3.73866e-09	0.318542	0.00418044	34.7468	0.0179861	0.00922263	0.0511505	0.310413
Docosahexaenoate DHA; 22:6n3 levels	finngen_R12_L12_ATOPIC	rs34736275	A	G	0.0734802	0.0160133	4.46044e-06	0.327588	0.00253687	21.0511	-0.00279404	0.00941489	0.766644	0.286226
Docosahexaenoate DHA; 22:6n3 levels	finngen_R12_L12_ATOPIC	rs6564915	G	T	0.101809	0.0218657	3.2225e-06	0.856833	0.00261175	21.6741	-0.0108653	0.0123953	0.380723	0.86303
Docosahexaenoate DHA; 22:6n3 levels	finngen_R12_L12_ATOPIC	rs8523	A	G	-0.0784228	0.0147676	1.09343e-07	0.429891	0.00339477	28.1942	-0.00503969	0.00850697	0.553571	0.466129
1-stearoyl-2-oleoyl-GPS (18:0/18:1) levels	finngen_R12_L12_ATOPIC	rs117022836	T	C	-0.228706	0.0457893	5.89112e-07	0.0293313	0.00308758	24.9413	0.0147899	0.0301357	0.623585	0.0202785
1-stearoyl-2-oleoyl-GPS (18:0/18:1) levels	finngen_R12_L12_ATOPIC	rs1354034	C	T	0.138779	0.0159732	3.68039e-18	0.609726	0.00928426	75.4668	0.00464639	0.00929569	0.617186	0.705009
1-stearoyl-2-oleoyl-GPS (18:0/18:1) levels	finngen_R12_L12_ATOPIC	rs138806707	C	T	-0.258703	0.0555882	3.25682e-06	0.0200426	0.00268167	21.6536	-0.0315788	0.0400009	0.429848	0.0115068
1-stearoyl-2-oleoyl-GPS (18:0/18:1) levels	finngen_R12_L12_ATOPIC	rs17831607	G	A	-0.106904	0.0224635	1.94566e-06	0.139338	0.00280381	22.6425	-0.00170802	0.0122647	0.889242	0.142433
1-stearoyl-2-oleoyl-GPS (18:0/18:1) levels	finngen_R12_L12_ATOPIC	rs55731338	A	G	-0.21443	0.0462655	3.57332e-06	0.0289729	0.00265971	21.4758	0.0230559	0.0173201	0.183134	0.0629285
1-stearoyl-2-oleoyl-GPS (18:0/18:1) levels	finngen_R12_L12_ATOPIC	rs55823223	A	G	-0.10594	0.0217392	1.09794e-06	0.150056	0.0029396	23.7424	0.0175987	0.014993	0.240476	0.0879593
1-stearoyl-2-oleoyl-GPS (18:0/18:1) levels	finngen_R12_L12_ATOPIC	rs56058673	T	C	-0.155282	0.0336363	3.90287e-06	0.0591344	0.00263884	21.3068	-0.0139679	0.0203877	0.493274	0.0451477
1-stearoyl-2-oleoyl-GPS (18:0/18:1) levels	finngen_R12_L12_ATOPIC	rs7161063	G	C	-0.188363	0.0410966	4.57413e-06	0.0367098	0.00260125	21.0025	-0.0657712	0.037365	0.0783682	0.0135017
1-stearoyl-2-oleoyl-GPS (18:0/18:1) levels	finngen_R12_L12_ATOPIC	rs9277341	C	T	-0.0774887	0.0166568	3.28633e-06	0.310012	0.00267956	21.6364	0.006874	0.00971522	0.479224	0.255798
1-myristoyl-2-palmitoyl-gpc (14:0/16:0) levels	finngen_R12_L12_ATOPIC	rs10868484	C	T	0.0967565	0.0211482	4.75862e-06	0.160135	0.0025244	20.9271	-0.00161016	0.0121943	0.89495	0.14117
1-myristoyl-2-palmitoyl-gpc (14:0/16:0) levels	finngen_R12_L12_ATOPIC	rs114128846	A	G	0.147692	0.031243	2.27645e-06	0.064399	0.0026945	22.341	0.00665285	0.0221303	0.763704	0.038472
1-myristoyl-2-palmitoyl-gpc (14:0/16:0) levels	finngen_R12_L12_ATOPIC	rs116926922	T	G	0.200887	0.0425847	2.3894e-06	0.0329258	0.00268331	22.248	0.0208054	0.0273133	0.44622	0.0245547
1-myristoyl-2-palmitoyl-gpc (14:0/16:0) levels	finngen_R12_L12_ATOPIC	rs12331085	A	G	-0.0932487	0.0176113	1.19123e-07	0.264501	0.00337812	28.0284	-0.00723616	0.00970281	0.455801	0.25536
1-myristoyl-2-palmitoyl-gpc (14:0/16:0) levels	finngen_R12_L12_ATOPIC	rs147325198	A	G	0.312097	0.065423	1.83812e-06	0.014061	0.00274389	22.7517	0.0178803	0.0212937	0.401077	0.0425778
1-myristoyl-2-palmitoyl-gpc (14:0/16:0) levels	finngen_R12_L12_ATOPIC	rs28704912	A	C	0.130285	0.0272362	1.72261e-06	0.0874939	0.00275891	22.8766	0.00873046	0.0171429	0.610561	0.0664114
1-myristoyl-2-palmitoyl-gpc (14:0/16:0) levels	finngen_R12_L12_ATOPIC	rs4698782	C	T	-0.0728829	0.0154847	2.51668e-06	0.439682	0.00267132	22.1483	-0.015043	0.00851172	0.0771738	0.457594
1-myristoyl-2-palmitoyl-gpc (14:0/16:0) levels	finngen_R12_L12_ATOPIC	rs79682447	A	G	-0.189114	0.0384282	8.59963e-07	0.0406628	0.00291957	24.2126	0.0456221	0.0236455	0.0536785	0.0337688
Paraxanthine levels in elite athletes	finngen_R12_L12_ATOPIC	rs10194878	C	T	0.0812524	0.0177378	4.63326e-06	0.283725	0.00266929	20.9779	0.00479809	0.00969539	0.620683	0.259303
Paraxanthine levels in elite athletes	finngen_R12_L12_ATOPIC	rs10459799	G	C	-0.103929	0.0224526	3.67743e-06	0.147324	0.00272545	21.4205	0.0303763	0.0132213	0.0215889	0.115839
Paraxanthine levels in elite athletes	finngen_R12_L12_ATOPIC	rs10509810	G	A	-0.0767333	0.0163837	2.82009e-06	0.408098	0.00279006	21.9297	0.0062455	0.00851282	0.463157	0.446767
Paraxanthine levels in elite athletes	finngen_R12_L12_ATOPIC	rs11032948	T	C	0.0933967	0.0187015	5.91196e-07	0.245032	0.00317113	24.9344	0.0131735	0.0101818	0.195724	0.225476
Paraxanthine levels in elite athletes	finngen_R12_L12_ATOPIC	rs112492033	A	G	-0.270033	0.0581759	3.45602e-06	0.0190433	0.00274056	21.5396	0.0464126	0.0239363	0.0525001	0.0323322
Paraxanthine levels in elite athletes	finngen_R12_L12_ATOPIC	rs115520044	A	G	0.30686	0.0617075	6.59906e-07	0.0170535	0.00314428	24.7226	-0.0165514	0.0435647	0.704001	0.0100241
Paraxanthine levels in elite athletes	finngen_R12_L12_ATOPIC	rs11599254	T	C	0.137987	0.0286132	1.41769e-06	0.0840498	0.00295761	23.2505	-0.0212071	0.0129806	0.10231	0.120379
Paraxanthine levels in elite athletes	finngen_R12_L12_ATOPIC	rs13243315	C	T	-0.0931508	0.020119	3.6566e-06	0.205073	0.00272683	21.4314	0.00477923	0.0102256	0.640228	0.22121
Paraxanthine levels in elite athletes	finngen_R12_L12_ATOPIC	rs150047778	C	T	-0.357145	0.0775345	4.09938e-06	0.0108029	0.00269904	21.2123	0.0533052	0.112761	0.636407	0.00150185
Paraxanthine levels in elite athletes	finngen_R12_L12_ATOPIC	rs2245730	C	A	-0.0769941	0.0162704	2.22152e-06	0.434712	0.00284816	22.3876	0.00098242	0.00858942	0.90894	0.426375
Paraxanthine levels in elite athletes	finngen_R12_L12_ATOPIC	rs34563893	C	T	-0.343882	0.0708587	1.21566e-06	0.012781	0.00299512	23.5462	-0.0285352	0.0191357	0.135908	0.0526381
Paraxanthine levels in elite athletes	finngen_R12_L12_ATOPIC	rs56113850	C	T	-0.111197	0.0159364	3.00367e-12	0.573947	0.00617165	48.6738	-0.00857327	0.00872357	0.32572	0.564566
Paraxanthine levels in elite athletes	finngen_R12_L12_ATOPIC	rs62017761	G	T	-0.0738812	0.0158913	3.33291e-06	0.4716	0.0027494	21.6092	-0.00322188	0.00848956	0.704309	0.487267
Paraxanthine levels in elite athletes	finngen_R12_L12_ATOPIC	rs643104	C	T	-0.081713	0.0174577	2.86002e-06	0.336248	0.00278664	21.9027	0.0167335	0.00906248	0.0648261	0.324017
Paraxanthine levels in elite athletes	finngen_R12_L12_ATOPIC	rs78607630	G	A	-0.253719	0.0518432	9.88221e-07	0.0241997	0.00304566	23.9448	0.00703608	0.0246653	0.775443	0.0310257
Paraxanthine levels in elite athletes	finngen_R12_L12_ATOPIC	rs79361921	A	G	-0.22819	0.0472548	1.37267e-06	0.029188	0.00296548	23.3126	-0.0189115	0.0183682	0.303208	0.0576387
Paraxanthine levels in elite athletes	finngen_R12_L12_ATOPIC	rs9370260	C	T	0.0811845	0.01711	2.08665e-06	0.682724	0.00286342	22.5079	-0.0101286	0.00924021	0.273017	0.699855
4-methyl-2-oxopentanoate levels	finngen_R12_L12_ATOPIC	rs112482875	C	G	0.183548	0.0390382	2.57958e-06	0.0370528	0.0026708	22.1011	0.0329669	0.0181128	0.0687464	0.0581569
4-methyl-2-oxopentanoate levels	finngen_R12_L12_ATOPIC	rs56107485	C	A	-0.152913	0.0307105	6.38534e-07	0.0606982	0.0029943	24.7862	0.0145705	0.0243078	0.548895	0.0316212
4-methyl-2-oxopentanoate levels	finngen_R12_L12_ATOPIC	rs58729469	T	C	0.0976357	0.0200177	1.07452e-06	0.159237	0.00287357	23.7839	0.00198	0.0117111	0.865742	0.156791
4-methyl-2-oxopentanoate levels	finngen_R12_L12_ATOPIC	rs6055350	C	G	-0.186005	0.0393211	2.24051e-06	0.96283	0.00270337	22.3714	0.0280849	0.039256	0.474342	0.988097
4-methyl-2-oxopentanoate levels	finngen_R12_L12_ATOPIC	rs6754181	C	T	0.0935486	0.0202835	3.98709e-06	0.840504	0.00257012	21.2659	-0.0118137	0.0101598	0.244915	0.774465
4-methyl-2-oxopentanoate levels	finngen_R12_L12_ATOPIC	rs7012455	T	C	0.0767546	0.0165318	3.43625e-06	0.72081	0.00260447	21.5508	0.00962931	0.00891792	0.280244	0.658174
4-methyl-2-oxopentanoate levels	finngen_R12_L12_ATOPIC	rs73597221	A	G	-0.17389	0.0348777	6.17385e-07	0.0466309	0.00300214	24.8513	-0.0187278	0.0205885	0.36302	0.0448573
4-methyl-2-oxopentanoate levels	finngen_R12_L12_ATOPIC	rs75090459	A	G	0.26568	0.0567147	2.80646e-06	0.017058	0.00265128	21.9392	0.0953222	0.0356981	0.00758001	0.0140908
4-methyl-2-oxopentanoate levels	finngen_R12_L12_ATOPIC	rs77753167	T	C	-0.147065	0.0310573	2.18759e-06	0.0607551	0.00270892	22.4174	-0.0164035	0.0161693	0.310353	0.074045
4-methyl-2-oxopentanoate levels	finngen_R12_L12_ATOPIC	rs893971	G	A	0.0924746	0.0150638	8.31252e-10	0.399187	0.00454444	37.6765	-0.00309128	0.00889751	0.728268	0.373454
3-indoxyl sulfate levels	finngen_R12_L12_ATOPIC	rs11078452	C	A	-0.266191	0.0555632	1.66138e-06	0.980903	0.00277697	22.946	-0.0231722	0.0318295	0.466607	0.981869
3-indoxyl sulfate levels	finngen_R12_L12_ATOPIC	rs13176353	C	G	-0.114955	0.0245476	2.82755e-06	0.891315	0.0026537	21.9246	-0.00969308	0.0150353	0.51913	0.912551
3-indoxyl sulfate levels	finngen_R12_L12_ATOPIC	rs146369127	A	G	0.269587	0.0567278	2.0112e-06	0.0185524	0.00273266	22.5788	0.00408521	0.0399521	0.918556	0.011787
3-indoxyl sulfate levels	finngen_R12_L12_ATOPIC	rs191105317	G	C	-0.362577	0.0700538	2.27061e-07	0.0117339	0.00323963	26.7813	-0.0144622	0.0401851	0.718929	0.0110342
3-indoxyl sulfate levels	finngen_R12_L12_ATOPIC	rs198542	A	G	0.0702721	0.0153512	4.70302e-06	0.454857	0.00253598	20.9496	-0.0143076	0.00855977	0.0946237	0.441377
3-indoxyl sulfate levels	finngen_R12_L12_ATOPIC	rs4649261	G	A	0.0737226	0.0158935	3.50859e-06	0.388522	0.00260374	21.5108	0.0180296	0.00866315	0.0374171	0.394886
3-indoxyl sulfate levels	finngen_R12_L12_ATOPIC	rs4692540	T	G	-0.0952962	0.0204074	3.01657e-06	0.837001	0.00263873	21.8007	0.00156438	0.0154556	0.919377	0.917573
3-indoxyl sulfate levels	finngen_R12_L12_ATOPIC	rs55839541	A	G	0.101358	0.0221088	4.55069e-06	0.139213	0.00254359	21.0126	-0.020328	0.0122095	0.0959268	0.140123
3-indoxyl sulfate levels	finngen_R12_L12_ATOPIC	rs56113850	C	T	-0.076687	0.0152603	5.02725e-07	0.576131	0.00305461	25.2471	-0.00857327	0.00872357	0.32572	0.564566
3-indoxyl sulfate levels	finngen_R12_L12_ATOPIC	rs72987107	T	C	-0.255879	0.0532644	1.55571e-06	0.0209548	0.00279221	23.0722	-0.0268567	0.0327991	0.412887	0.0170517
Sphingosine 1-phosphate levels	finngen_R12_L12_ATOPIC	rs1000821	T	C	0.0955501	0.0152708	3.92298e-10	0.460226	0.0047254	39.1411	-0.0078974	0.00851019	0.353411	0.463567
Sphingosine 1-phosphate levels	finngen_R12_L12_ATOPIC	rs10502344	G	A	0.190151	0.0413987	4.36607e-06	0.0362631	0.00255194	21.092	0.0373075	0.0282105	0.186013	0.0232902
Sphingosine 1-phosphate levels	finngen_R12_L12_ATOPIC	rs11986857	G	C	0.147791	0.0320867	4.10483e-06	0.0606116	0.00256618	21.21	0.00424705	0.0137684	0.757731	0.105938
Sphingosine 1-phosphate levels	finngen_R12_L12_ATOPIC	rs138132596	G	A	0.513535	0.109227	2.58227e-06	0.00497814	0.00267346	22.0991	0.0784505	0.0211292	0.000204904	0.04068
Sphingosine 1-phosphate levels	finngen_R12_L12_ATOPIC	rs140079282	A	C	-0.261606	0.056463	3.60008e-06	0.0184262	0.00259654	21.4616	-0.0255537	0.0276465	0.355329	0.0243648
Sphingosine 1-phosphate levels	finngen_R12_L12_ATOPIC	rs141116536	C	T	0.229382	0.0484838	2.233e-06	0.0266543	0.0027071	22.3779	0.0296322	0.0500529	0.55384	0.00767891
Sphingosine 1-phosphate levels	finngen_R12_L12_ATOPIC	rs1456759	T	C	-0.0816351	0.0173502	2.53695e-06	0.737365	0.00267755	22.133	-0.0118497	0.0112081	0.2904	0.827318
Sphingosine 1-phosphate levels	finngen_R12_L12_ATOPIC	rs41397245	A	G	-0.0776802	0.0161082	1.41834e-06	0.378124	0.00281229	23.2499	-0.0126271	0.00867054	0.145302	0.39464
Sphingosine 1-phosphate levels	finngen_R12_L12_ATOPIC	rs71588370	G	A	0.184415	0.0392364	2.60043e-06	0.0394801	0.00267183	22.0856	-0.00458277	0.0205139	0.823226	0.0444249
Sphingosine 1-phosphate levels	finngen_R12_L12_ATOPIC	rs7200047	A	G	0.0725737	0.0157374	3.99671e-06	0.49245	0.00257235	21.2612	-0.00118714	0.00853957	0.889437	0.554005
Sphingosine 1-phosphate levels	finngen_R12_L12_ATOPIC	rs9360664	A	G	-0.0936889	0.0200697	3.03896e-06	0.1805	0.00263575	21.7866	-0.00171577	0.0112119	0.878374	0.173744
Sphingosine 1-phosphate levels	finngen_R12_L12_ATOPIC	rs9461721	G	A	-0.256109	0.0478132	8.48745e-08	0.0262263	0.00346739	28.6846	-0.0588042	0.0568685	0.301118	0.00561827
Alpha-hydroxyisocaproate levels	finngen_R12_L12_ATOPIC	rs10414919	A	G	-0.0797399	0.0161833	8.33707e-07	0.280961	0.00293418	24.2724	0.000553233	0.00955583	0.953832	0.272376
Alpha-hydroxyisocaproate levels	finngen_R12_L12_ATOPIC	rs10832920	G	A	-0.0659084	0.0142595	3.79896e-06	0.539011	0.00258283	21.3583	-0.00586309	0.00846963	0.488781	0.528158
Alpha-hydroxyisocaproate levels	finngen_R12_L12_ATOPIC	rs11715398	T	C	0.116068	0.0236777	9.48658e-07	0.105338	0.00290422	24.0237	-0.00907256	0.0154384	0.55676	0.0829455
Alpha-hydroxyisocaproate levels	finngen_R12_L12_ATOPIC	rs142728688	A	G	-0.23423	0.0483974	1.30022e-06	0.0227938	0.0028311	23.4172	0.0218799	0.0236208	0.354292	0.0333899
Alpha-hydroxyisocaproate levels	finngen_R12_L12_ATOPIC	rs1808859	C	T	0.0726542	0.0146613	7.21386e-07	0.44434	0.00296778	24.5511	0.000504044	0.00886942	0.954681	0.38547
Alpha-hydroxyisocaproate levels	finngen_R12_L12_ATOPIC	rs1975533	G	A	-0.119704	0.0225894	1.16365e-07	0.116319	0.00339218	28.0739	0.014358	0.0162059	0.375634	0.0736977
Alpha-hydroxyisocaproate levels	finngen_R12_L12_ATOPIC	rs34973031	C	A	-0.123459	0.0259273	1.91937e-06	0.0853852	0.00274085	22.6686	0.00207354	0.0144304	0.885743	0.0949028
Alpha-hydroxyisocaproate levels	finngen_R12_L12_ATOPIC	rs4852728	A	C	-0.0864222	0.0188155	4.36647e-06	0.178937	0.00255068	21.0918	0.0196568	0.00944523	0.0374214	0.278384
Alpha-hydroxyisocaproate levels	finngen_R12_L12_ATOPIC	rs4934976	A	G	-0.0731137	0.0155296	2.50131e-06	0.657788	0.00267952	22.1601	0.00122581	0.00864533	0.887247	0.600681
Alpha-hydroxyisocaproate levels	finngen_R12_L12_ATOPIC	rs620617	T	C	-0.070098	0.0147602	2.0429e-06	0.599716	0.00272638	22.5487	-0.00436731	0.00889656	0.623498	0.645398
Alpha-hydroxyisocaproate levels	finngen_R12_L12_ATOPIC	rs62485457	C	T	0.228417	0.0492927	3.58845e-06	0.0221196	0.00259602	21.4677	-0.0191686	0.0197459	0.331665	0.0492402
Alpha-hydroxyisocaproate levels	finngen_R12_L12_ATOPIC	rs734860	C	T	0.0779035	0.0152545	3.27446e-07	0.602667	0.00315133	26.0743	0.00822582	0.00883984	0.352092	0.634071
Alpha-hydroxyisocaproate levels	finngen_R12_L12_ATOPIC	rs7737487	A	G	0.0727989	0.0146176	6.35102e-07	0.595653	0.00299737	24.7966	0.02094	0.00882141	0.0176076	0.640645
1-stearoyl-GPI (18:0) levels	finngen_R12_L12_ATOPIC	rs10789117	C	A	-0.0805466	0.0157387	3.09195e-07	0.341811	0.00316083	26.1849	0.0163217	0.00961093	0.0894623	0.264116
1-stearoyl-GPI (18:0) levels	finngen_R12_L12_ATOPIC	rs113735393	A	G	-0.207519	0.0411356	4.54134e-07	0.0352927	0.0030716	25.4434	0.0330096	0.0444637	0.457849	0.00938655
1-stearoyl-GPI (18:0) levels	finngen_R12_L12_ATOPIC	rs13035306	T	C	-0.156036	0.0325815	1.67535e-06	0.05619	0.002769	22.9299	0.0145603	0.0182292	0.424445	0.0569788
1-stearoyl-GPI (18:0) levels	finngen_R12_L12_ATOPIC	rs13265847	G	A	-0.156331	0.0336519	3.39176e-06	0.942421	0.0026059	21.5757	-0.0489741	0.0146765	0.000847149	0.908314
1-stearoyl-GPI (18:0) levels	finngen_R12_L12_ATOPIC	rs139782415	T	C	0.126378	0.0264791	1.81728e-06	0.0899487	0.00275018	22.7736	0.012928	0.0133184	0.331706	0.115146
1-stearoyl-GPI (18:0) levels	finngen_R12_L12_ATOPIC	rs151115380	T	C	0.310888	0.0661973	2.64817e-06	0.0130281	0.00266311	22.0507	-0.0116014	0.0310743	0.708894	0.019152
1-stearoyl-GPI (18:0) levels	finngen_R12_L12_ATOPIC	rs2435583	G	A	-0.0990229	0.0204562	1.29364e-06	0.164587	0.00282886	23.427	-5.00473e-05	0.010321	0.996131	0.216303
1-stearoyl-GPI (18:0) levels	finngen_R12_L12_ATOPIC	rs35311550	C	T	-0.322065	0.0642743	5.42083e-07	0.0141818	0.0030305	25.1019	-0.0421324	0.0802402	0.599529	0.00292177
1-stearoyl-GPI (18:0) levels	finngen_R12_L12_ATOPIC	rs7302336	A	G	0.113218	0.0239989	2.38589e-06	0.112836	0.0026872	22.2507	0.00542921	0.0139081	0.696267	0.105499
1-stearoyl-GPI (18:0) levels	finngen_R12_L12_ATOPIC	rs7610125	T	C	-0.0758416	0.0155174	1.02115e-06	0.436891	0.00288365	23.8821	0.000301208	0.00871056	0.972415	0.397872
1-stearoyl-GPI (18:0) levels	finngen_R12_L12_ATOPIC	rs78765237	A	G	0.24977	0.053264	2.74152e-06	0.0204739	0.00265508	21.9841	0.0158921	0.0369094	0.666781	0.0133054
1,2-dipalmitoyl-gpc (16:0/16:0) levels	finngen_R12_L12_ATOPIC	rs1061808	G	T	0.200092	0.0156583	2.16e-37	0.631678	0.0193768	163.254	-0.0192313	0.00856518	0.0247497	0.574014
1,2-dipalmitoyl-gpc (16:0/16:0) levels	finngen_R12_L12_ATOPIC	rs12544703	G	A	-0.106164	0.019997	1.1e-07	0.182667	0.00339904	28.1786	0.00898125	0.0100654	0.372236	0.230603
1,2-dipalmitoyl-gpc (16:0/16:0) levels	finngen_R12_L12_ATOPIC	rs145128297	A	G	-0.298888	0.0637577	2.76e-06	0.014713	0.00265221	21.9708	0.00584151	0.046019	0.89899	0.00894188
1,2-dipalmitoyl-gpc (16:0/16:0) levels	finngen_R12_L12_ATOPIC	rs1601935	T	G	-0.0771848	0.0168088	4.39e-06	0.650326	0.00254503	21.0807	-0.0126884	0.00872622	0.14593	0.616085
1,2-dipalmitoyl-gpc (16:0/16:0) levels	finngen_R12_L12_ATOPIC	rs17231506	T	C	0.0901668	0.0162354	2.8e-08	0.325307	0.00371843	30.8363	-0.00951153	0.00945084	0.314212	0.278887
1,2-dipalmitoyl-gpc (16:0/16:0) levels	finngen_R12_L12_ATOPIC	rs17248720	T	C	-0.122497	0.0238862	2.92e-07	0.113267	0.00317239	26.2937	0.00592895	0.0140511	0.673057	0.100538
1,2-dipalmitoyl-gpc (16:0/16:0) levels	finngen_R12_L12_ATOPIC	rs185772485	G	A	-0.277576	0.0576862	1.5e-06	0.0180312	0.00279392	23.1481	-0.0152437	0.0221389	0.491107	0.0383034
1,2-dipalmitoyl-gpc (16:0/16:0) levels	finngen_R12_L12_ATOPIC	rs3019671	T	C	-0.0743413	0.0156753	2.11e-06	0.39617	0.0027143	22.4866	-0.00180007	0.00858391	0.8339	0.417641
1,2-dipalmitoyl-gpc (16:0/16:0) levels	finngen_R12_L12_ATOPIC	rs4920834	A	G	0.0902345	0.0181074	6.25e-07	0.764055	0.00299599	24.8272	0.00527871	0.0102627	0.607002	0.782543
1,2-dipalmitoyl-gpc (16:0/16:0) levels	finngen_R12_L12_ATOPIC	rs6753019	A	G	-0.0961117	0.0210504	4.98e-06	0.837465	0.00251621	20.8414	0.0137775	0.010872	0.205066	0.812318
1,2-dipalmitoyl-gpc (16:0/16:0) levels	finngen_R12_L12_ATOPIC	rs72728195	C	T	-0.0764083	0.0166291	4.33e-06	0.307461	0.00254827	21.1076	-0.00344135	0.00936563	0.713286	0.287055
1,2-dipalmitoyl-gpc (16:0/16:0) levels	finngen_R12_L12_ATOPIC	rs7320739	G	T	-0.0957937	0.0206722	3.59e-06	0.166891	0.00259169	21.4682	0.0180423	0.011276	0.109586	0.171976
Maleate levels	finngen_R12_L12_ATOPIC	rs115520044	A	G	0.286001	0.0604766	2.25496e-06	0.0166093	0.00272959	22.3591	-0.0165514	0.0435647	0.704001	0.0100241
Maleate levels	finngen_R12_L12_ATOPIC	rs117247923	A	G	0.285202	0.0612361	3.20202e-06	0.0161251	0.00264767	21.6862	-0.0338851	0.022744	0.136264	0.0363246
Maleate levels	finngen_R12_L12_ATOPIC	rs13200335	A	C	-0.0760477	0.0156955	1.26496e-06	0.40824	0.00286484	23.4701	0.0190412	0.00867451	0.0281585	0.398595
Maleate levels	finngen_R12_L12_ATOPIC	rs150357582	T	G	-0.424684	0.0860667	8.04149e-07	0.00817154	0.00297094	24.3419	-0.0670237	0.126117	0.595112	0.00120696
Maleate levels	finngen_R12_L12_ATOPIC	rs2472297	T	C	0.0860376	0.0177102	1.18529e-06	0.250184	0.00288006	23.5952	-0.00172212	0.00980006	0.86051	0.248248
Maleate levels	finngen_R12_L12_ATOPIC	rs61457016	G	T	-0.269244	0.0526641	3.17963e-07	0.0211932	0.0031886	26.131	0.00486933	0.0539781	0.928121	0.0064759
Maleate levels	finngen_R12_L12_ATOPIC	rs61880906	C	A	-0.160747	0.0347303	3.68428e-06	0.0528864	0.00261491	21.4172	0.0138128	0.014028	0.324795	0.103539
Maleate levels	finngen_R12_L12_ATOPIC	rs62337911	G	A	-0.191127	0.0392515	1.12e-06	0.0398995	0.00289333	23.7042	0.00873453	0.0266038	0.74267	0.0266117
Maleate levels	finngen_R12_L12_ATOPIC	rs72710584	G	A	-0.105459	0.0227622	3.60232e-06	0.140637	0.00262014	21.4601	-0.00770443	0.014463	0.594242	0.0966601
Maleate levels	finngen_R12_L12_ATOPIC	rs73073176	T	C	-0.120147	0.0230713	1.91233e-07	0.130699	0.00330802	27.1129	0.00128939	0.0149859	0.931434	0.0894873
Maleate levels	finngen_R12_L12_ATOPIC	rs74069834	G	A	-0.276781	0.0589389	2.65226e-06	0.0174547	0.00269168	22.0476	0.0327914	0.0371954	0.377994	0.0137719
Maleate levels	finngen_R12_L12_ATOPIC	rs76680658	C	G	-0.200611	0.0420445	1.82957e-06	0.0357502	0.00277848	22.7607	0.012372	0.0170935	0.469199	0.0675514
Isovalerate (i5:0) levels	finngen_R12_L12_ATOPIC	rs112755187	T	C	-0.177624	0.0377539	2.54124e-06	0.0442732	0.00280754	22.1294	-0.00705201	0.0203956	0.729521	0.0444364
Isovalerate (i5:0) levels	finngen_R12_L12_ATOPIC	rs114248797	G	T	0.36155	0.0786193	4.25051e-06	0.00987764	0.00268274	21.1431	0.0625959	0.0818836	0.444599	0.00279222
Isovalerate (i5:0) levels	finngen_R12_L12_ATOPIC	rs117546625	G	A	-0.236693	0.0482055	9.10349e-07	0.0268893	0.00305714	24.1028	-0.0212027	0.0587472	0.718163	0.00527741
Isovalerate (i5:0) levels	finngen_R12_L12_ATOPIC	rs117742113	T	C	-0.234768	0.0504297	3.23437e-06	0.0245285	0.00274901	21.6668	0.0373798	0.0224271	0.0955675	0.0366413
Isovalerate (i5:0) levels	finngen_R12_L12_ATOPIC	rs142706506	G	T	0.254733	0.0544181	2.8543e-06	0.0209884	0.00277934	21.9065	-0.0413924	0.0251766	0.100159	0.0289769
Isovalerate (i5:0) levels	finngen_R12_L12_ATOPIC	rs150981358	A	G	0.227853	0.0482807	2.36619e-06	0.0266753	0.00282489	22.2665	0.0398617	0.0186688	0.0327446	0.0565197
Isovalerate (i5:0) levels	finngen_R12_L12_ATOPIC	rs188242626	T	C	-0.239692	0.0496341	1.37102e-06	0.0252273	0.00295752	23.315	-0.0026558	0.019614	0.892293	0.0491031
Isovalerate (i5:0) levels	finngen_R12_L12_ATOPIC	rs2407999	G	A	0.114291	0.0243102	2.58439e-06	0.121513	0.00280346	22.0972	0.0136462	0.0120228	0.256363	0.145606
Isovalerate (i5:0) levels	finngen_R12_L12_ATOPIC	rs59173308	A	G	-0.171301	0.036733	3.11005e-06	0.0465636	0.00275851	21.7419	-0.025849	0.0300637	0.389896	0.0201436
Isovalerate (i5:0) levels	finngen_R12_L12_ATOPIC	rs887829	T	C	0.0820467	0.0165917	7.61251e-07	0.324211	0.00310069	24.4472	0.0129549	0.00866598	0.134936	0.39247
4-acetylphenol sulfate levels	finngen_R12_L12_ATOPIC	rs11040389	T	C	0.0796657	0.0165432	1.46752e-06	0.434185	0.00323967	23.1837	-0.00474043	0.00860986	0.581921	0.420865
4-acetylphenol sulfate levels	finngen_R12_L12_ATOPIC	rs116272095	C	G	0.318113	0.0666451	1.8128e-06	0.015461	0.00318308	22.7774	-0.00380679	0.0244361	0.876202	0.0322244
4-acetylphenol sulfate levels	finngen_R12_L12_ATOPIC	rs12319193	T	G	0.439649	0.0912265	1.4405e-06	0.00835909	0.00324463	23.2193	0.00819231	0.0197508	0.6783	0.0477453
4-acetylphenol sulfate levels	finngen_R12_L12_ATOPIC	rs12354542	C	T	-0.175898	0.0373161	2.43208e-06	0.0506867	0.00310445	22.213	-0.00150532	0.0178659	0.932852	0.0597284
4-acetylphenol sulfate levels	finngen_R12_L12_ATOPIC	rs12878900	G	A	-0.132112	0.0261536	4.38603e-07	0.112711	0.0035635	25.5094	0.0123826	0.0164639	0.451986	0.0722716
4-acetylphenol sulfate levels	finngen_R12_L12_ATOPIC	rs1521039	G	A	-0.133494	0.0265452	4.93156e-07	0.890797	0.003532	25.2831	0.00311683	0.0119042	0.793456	0.850128
4-acetylphenol sulfate levels	finngen_R12_L12_ATOPIC	rs3767942	G	A	0.0875381	0.018901	3.632e-06	0.268484	0.00299728	21.4439	-0.00280956	0.00971341	0.772394	0.255346
4-acetylphenol sulfate levels	finngen_R12_L12_ATOPIC	rs4355631	G	A	-0.0795996	0.017082	3.16418e-06	0.491424	0.00303411	21.7081	-0.000129801	0.0085028	0.98782	0.491749
4-acetylphenol sulfate levels	finngen_R12_L12_ATOPIC	rs739244	G	A	-0.0872158	0.0188382	3.66143e-06	0.748831	0.00299512	21.4284	0.00115363	0.00958461	0.904196	0.735482
4-acetylphenol sulfate levels	finngen_R12_L12_ATOPIC	rs78621707	A	G	0.278554	0.0565295	8.32509e-07	0.021614	0.00339156	24.2743	-0.0397637	0.0262883	0.130381	0.0267065
Phenyllactate (PLA) levels in elite athletes	finngen_R12_L12_ATOPIC	rs10802092	T	A	0.0695791	0.0148237	2.68229e-06	0.593586	0.00266821	22.0262	-0.0316823	0.0087317	0.000285154	0.62315
Phenyllactate (PLA) levels in elite athletes	finngen_R12_L12_ATOPIC	rs11076256	T	C	0.447662	0.0265192	6.2441e-64	0.0778439	0.0334458	284.888	-0.0163004	0.0181652	0.369536	0.0578734
Phenyllactate (PLA) levels in elite athletes	finngen_R12_L12_ATOPIC	rs116721959	T	C	-0.21061	0.0459716	4.62048e-06	0.0251855	0.0025422	20.9833	-0.0103249	0.0288065	0.720027	0.0221263
Phenyllactate (PLA) levels in elite athletes	finngen_R12_L12_ATOPIC	rs13396369	T	C	0.0893767	0.0186298	1.60652e-06	0.187179	0.00278713	23.0105	-0.00982156	0.0101536	0.333394	0.225792
Phenyllactate (PLA) levels in elite athletes	finngen_R12_L12_ATOPIC	rs143277630	T	C	-0.194762	0.0339985	1.01287e-08	0.0478586	0.00396916	32.8083	-0.0193666	0.0215806	0.3695	0.0399878
Phenyllactate (PLA) levels in elite athletes	finngen_R12_L12_ATOPIC	rs17634070	A	T	0.154338	0.033383	3.77759e-06	0.0544231	0.00258884	21.3693	-0.0146606	0.0155659	0.346271	0.0857592
Phenyllactate (PLA) levels in elite athletes	finngen_R12_L12_ATOPIC	rs17783490	T	G	0.165104	0.035623	3.5738e-06	0.0427215	0.00260171	21.4758	0.0051339	0.0184489	0.7808	0.0553306
Phenyllactate (PLA) levels in elite athletes	finngen_R12_L12_ATOPIC	rs2359874	T	C	0.0730231	0.0149781	1.08636e-06	0.61135	0.00287801	23.763	0.00112498	0.00859754	0.895894	0.587224
Phenyllactate (PLA) levels in elite athletes	finngen_R12_L12_ATOPIC	rs34064769	A	C	0.0678602	0.0145435	3.07118e-06	0.525012	0.00263683	21.7664	-0.0137677	0.0085871	0.108868	0.581809
Phenyllactate (PLA) levels in elite athletes	finngen_R12_L12_ATOPIC	rs4291084	G	A	-0.082695	0.016704	7.39797e-07	0.724661	0.00296731	24.5026	-0.000611531	0.00965405	0.949492	0.739613
Phenyllactate (PLA) levels in elite athletes	finngen_R12_L12_ATOPIC	rs56381820	C	T	0.0842604	0.0180851	3.17568e-06	0.203436	0.00262905	21.702	-0.0143744	0.0103842	0.16628	0.213456
Phenyllactate (PLA) levels in elite athletes	finngen_R12_L12_ATOPIC	rs7141384	G	T	-0.0706039	0.0152423	3.61956e-06	0.333722	0.00259874	21.4512	0.00802123	0.00913982	0.380154	0.31132
Phenyllactate (PLA) levels in elite athletes	finngen_R12_L12_ATOPIC	rs73351721	A	G	-0.14389	0.0302864	2.02424e-06	0.061443	0.00273347	22.5663	-0.0153569	0.0178012	0.388307	0.0606244
Phenyllactate (PLA) levels in elite athletes	finngen_R12_L12_ATOPIC	rs73396011	G	A	0.149295	0.0310577	1.53204e-06	0.0595044	0.00279815	23.1018	0.0203856	0.0184643	0.26957	0.056245
Phenyllactate (PLA) levels in elite athletes	finngen_R12_L12_ATOPIC	rs73669981	T	C	-0.194512	0.039425	8.06738e-07	0.034831	0.00294716	24.3357	0.0396201	0.0197292	0.0446221	0.0476255
Phenyllactate (PLA) levels in elite athletes	finngen_R12_L12_ATOPIC	rs74546847	T	C	-0.242796	0.0487618	6.38388e-07	0.0222438	0.00300161	24.7867	0.0253527	0.0246843	0.304385	0.0314035
Phenyllactate (PLA) levels in elite athletes	finngen_R12_L12_ATOPIC	rs78199411	C	T	0.183637	0.0391572	2.73534e-06	0.0356752	0.00266364	21.9883	0.0309162	0.0262657	0.239173	0.0265886
Phenyllactate (PLA) levels in elite athletes	finngen_R12_L12_ATOPIC	rs79724540	T	C	-0.117073	0.0231742	4.37544e-07	0.112452	0.00308956	25.5152	-0.0110824	0.0141878	0.434733	0.0995516
Phenyllactate (PLA) levels in elite athletes	finngen_R12_L12_ATOPIC	rs937475	G	A	-0.0703956	0.0148295	2.06466e-06	0.599404	0.0027289	22.5285	-0.00224799	0.00864374	0.794808	0.594338
Phenyllactate (PLA) levels in elite athletes	finngen_R12_L12_ATOPIC	rs9470970	A	G	-0.145262	0.0290503	5.72199e-07	0.0663122	0.00302707	24.9975	0.0402687	0.0154885	0.00932502	0.0795312
N-acetylaspartate (naa) levels	finngen_R12_L12_ATOPIC	rs117572246	A	G	-0.335037	0.0692125	1.29385e-06	0.0128793	0.0028676	23.4266	0.0103068	0.0195148	0.597393	0.0512469
N-acetylaspartate (naa) levels	finngen_R12_L12_ATOPIC	rs11868853	G	A	0.0822351	0.0175866	2.92522e-06	0.260506	0.00267631	21.8597	-0.00918918	0.00998451	0.357393	0.235114
N-acetylaspartate (naa) levels	finngen_R12_L12_ATOPIC	rs12039358	G	T	-0.0910294	0.0184878	8.49033e-07	0.227402	0.00296655	24.2374	0.00876449	0.00910459	0.335726	0.3189
N-acetylaspartate (naa) levels	finngen_R12_L12_ATOPIC	rs150753233	G	A	0.388784	0.0814519	1.81348e-06	0.00908417	0.00278837	22.7776	0.0770752	0.0309592	0.0127897	0.0187279
N-acetylaspartate (naa) levels	finngen_R12_L12_ATOPIC	rs2248456	A	G	0.0745846	0.0154974	1.48899e-06	0.494379	0.00283463	23.1566	0.0115974	0.00851755	0.173326	0.555951
N-acetylaspartate (naa) levels	finngen_R12_L12_ATOPIC	rs409751	T	C	0.0743278	0.0161645	4.26133e-06	0.558491	0.00258822	21.1384	0.0074303	0.00848283	0.381072	0.506411
N-acetylaspartate (naa) levels	finngen_R12_L12_ATOPIC	rs62127223	A	G	-0.136176	0.0283979	1.62445e-06	0.0820923	0.00281419	22.9891	0.0048969	0.0143459	0.732845	0.09755
Palmitoylcarnitine levels (Metabolon platform)	finngen_R12_L12_ATOPIC	rs10157929	G	C	0.101191	0.0219394	3.98265e-06	0.139648	0.00257008	21.2681	0.0267337	0.00947936	0.00479932	0.271345
Palmitoylcarnitine levels (Metabolon platform)	finngen_R12_L12_ATOPIC	rs111269071	C	T	0.139429	0.0302597	4.07088e-06	0.0679766	0.00256503	21.2262	-0.00961415	0.0142323	0.499348	0.09778
Palmitoylcarnitine levels (Metabolon platform)	finngen_R12_L12_ATOPIC	rs113511960	T	C	-0.28963	0.0631312	4.48072e-06	0.015033	0.00254287	21.0423	0.169288	0.0777649	0.029487	0.00311019
Palmitoylcarnitine levels (Metabolon platform)	finngen_R12_L12_ATOPIC	rs114684303	A	C	-0.326277	0.0685956	1.96945e-06	0.0122771	0.00273289	22.6191	-0.0146172	0.0361672	0.686099	0.0142324
Palmitoylcarnitine levels (Metabolon platform)	finngen_R12_L12_ATOPIC	rs1171623	T	G	0.105784	0.018426	9.41016e-09	0.224491	0.00397629	32.9513	0.0107508	0.00888822	0.22645	0.351681
Palmitoylcarnitine levels (Metabolon platform)	finngen_R12_L12_ATOPIC	rs12210538	G	A	-0.169243	0.0176414	8.51296e-22	0.238471	0.0110248	92.0132	-0.00803697	0.0115163	0.485253	0.161727
Palmitoylcarnitine levels (Metabolon platform)	finngen_R12_L12_ATOPIC	rs1799822	G	A	0.084205	0.0181362	3.43522e-06	0.22902	0.00260424	21.5515	0.00231698	0.0122794	0.850338	0.138107
Palmitoylcarnitine levels (Metabolon platform)	finngen_R12_L12_ATOPIC	rs2612989	A	G	0.0945784	0.0198049	1.79262e-06	0.822267	0.00275468	22.7999	0.0171439	0.0121554	0.158423	0.858395
Palmitoylcarnitine levels (Metabolon platform)	finngen_R12_L12_ATOPIC	rs2963905	A	C	-0.0810907	0.0169006	1.60178e-06	0.716492	0.00278073	23.0161	0.0154286	0.00921233	0.0939788	0.696411
Palmitoylcarnitine levels (Metabolon platform)	finngen_R12_L12_ATOPIC	rs62264777	C	G	-0.106325	0.0219678	1.29823e-06	0.138361	0.00282942	23.4203	-0.0158986	0.0103032	0.122813	0.214624
Palmitoylcarnitine levels (Metabolon platform)	finngen_R12_L12_ATOPIC	rs7143692	G	A	0.0865656	0.0187875	4.07316e-06	0.207493	0.00256488	21.225	-0.024084	0.0109305	0.0275683	0.186553
Palmitoylcarnitine levels (Metabolon platform)	finngen_R12_L12_ATOPIC	rs72696241	A	G	0.0788913	0.0170751	3.83246e-06	0.276009	0.00257894	21.3416	0.0123907	0.00909706	0.173182	0.3174
Palmitoylcarnitine levels (Metabolon platform)	finngen_R12_L12_ATOPIC	rs72777087	G	A	0.0928261	0.0202234	4.43193e-06	0.170976	0.0025454	21.0633	0.00924194	0.00972437	0.341914	0.259237
Palmitoylcarnitine levels (Metabolon platform)	finngen_R12_L12_ATOPIC	rs78422675	T	C	0.557491	0.111628	5.90816e-07	0.00466836	0.00301196	24.9359	-0.00434239	0.0243781	0.858624	0.0309648
Palmitoylcarnitine levels (Metabolon platform)	finngen_R12_L12_ATOPIC	rs79450911	T	C	-0.240404	0.0517006	3.32062e-06	0.0222007	0.00261208	21.6166	0.00721996	0.0277338	0.794608	0.0253486
Palmitoylcarnitine levels (Metabolon platform)	finngen_R12_L12_ATOPIC	rs887477	C	A	0.0717292	0.0155223	3.81827e-06	0.515027	0.00257981	21.3489	-0.00130628	0.00859008	0.879133	0.580077
Erythritol levels in elite athletes	finngen_R12_L12_ATOPIC	rs111274172	T	A	0.264806	0.0526607	4.94236e-07	0.0193261	0.00308658	25.2799	-0.0565603	0.0374918	0.1314	0.0135745
Erythritol levels in elite athletes	finngen_R12_L12_ATOPIC	rs116078994	A	C	0.252839	0.0537262	2.52558e-06	0.0183301	0.00270444	22.1416	0.0420915	0.0223728	0.0599211	0.0382426
Erythritol levels in elite athletes	finngen_R12_L12_ATOPIC	rs117113173	G	C	0.245682	0.0480425	3.15665e-07	0.0231459	0.00319186	26.145	-0.0629906	0.0506052	0.213225	0.00732433
Erythritol levels in elite athletes	finngen_R12_L12_ATOPIC	rs12633047	T	C	0.130274	0.0282786	4.08865e-06	0.0692572	0.00259185	21.2175	0.0401641	0.0236333	0.0892319	0.0338592
Erythritol levels in elite athletes	finngen_R12_L12_ATOPIC	rs142601344	T	C	0.34102	0.0685053	6.42442e-07	0.0113622	0.00302505	24.7745	0.0125743	0.0387243	0.745398	0.012328
Erythritol levels in elite athletes	finngen_R12_L12_ATOPIC	rs144368133	G	A	-0.33485	0.0704029	1.97275e-06	0.0107812	0.0027622	22.6159	0.0387296	0.0229101	0.0909327	0.0356934
Erythritol levels in elite athletes	finngen_R12_L12_ATOPIC	rs148188291	G	A	-0.312133	0.068299	4.87511e-06	0.011176	0.00255081	20.8807	-0.0678413	0.0674687	0.314646	0.00417813
Erythritol levels in elite athletes	finngen_R12_L12_ATOPIC	rs181823223	T	C	-0.108427	0.02309	2.65528e-06	0.117225	0.00269273	22.0455	-0.000157866	0.0114731	0.989022	0.164709
Erythritol levels in elite athletes	finngen_R12_L12_ATOPIC	rs1865475	A	G	-0.115293	0.0244655	2.44721e-06	0.0960525	0.00271179	22.202	-0.0136622	0.0156509	0.382697	0.0796156
Erythritol levels in elite athletes	finngen_R12_L12_ATOPIC	rs35208507	G	A	-0.0782231	0.0157699	7.03917e-07	0.310554	0.00300361	24.5983	-0.000824362	0.00915051	0.928216	0.312559
Erythritol levels in elite athletes	finngen_R12_L12_ATOPIC	rs376874259	G	T	-0.178181	0.0359668	7.26855e-07	0.0422138	0.00299608	24.5365	-0.0070656	0.020846	0.734653	0.0436826
Erythritol levels in elite athletes	finngen_R12_L12_ATOPIC	rs55769487	T	C	0.0923657	0.0199838	3.79984e-06	0.152674	0.00260896	21.3579	0.0115233	0.0104696	0.271055	0.204512
Erythritol levels in elite athletes	finngen_R12_L12_ATOPIC	rs71480323	A	G	-0.101121	0.0217504	3.33285e-06	0.123767	0.0026396	21.6094	0.0141811	0.0161386	0.37956	0.0749435
Erythritol levels in elite athletes	finngen_R12_L12_ATOPIC	rs72692616	A	G	-0.333531	0.0319348	1.55926e-25	0.0535583	0.0131801	109.053	-0.0205014	0.0133622	0.124962	0.112706
Erythritol levels in elite athletes	finngen_R12_L12_ATOPIC	rs79695006	G	A	0.146655	0.0312792	2.75113e-06	0.0571607	0.00268443	21.9774	-0.00234625	0.018072	0.896702	0.0590245
Erythritol levels in elite athletes	finngen_R12_L12_ATOPIC	rs9813594	C	T	-0.0730144	0.0154387	2.253e-06	0.659893	0.00273115	22.3609	-0.0179242	0.00913455	0.0497348	0.688231
Erythritol levels in elite athletes	finngen_R12_L12_ATOPIC	rs9858049	T	C	-0.135463	0.0219498	6.76417e-10	0.123202	0.00464191	38.078	-0.00958069	0.0109344	0.380921	0.184426
Hexanoylcarnitine levels (Biocrates platform)	finngen_R12_L12_ATOPIC	rs1171617	T	G	0.152178	0.0180475	3.39535e-17	0.768951	0.00855277	71.0828	0.0176666	0.0115707	0.1268	0.839532
Hexanoylcarnitine levels (Biocrates platform)	finngen_R12_L12_ATOPIC	rs117548628	A	G	-0.272418	0.059426	4.55821e-06	0.016033	0.0025432	21.0094	-0.0226114	0.0442808	0.609606	0.00971205
Hexanoylcarnitine levels (Biocrates platform)	finngen_R12_L12_ATOPIC	rs141882839	A	G	0.245572	0.0474263	2.24314e-07	0.0257707	0.00324247	26.8049	0.0431299	0.0252255	0.0873072	0.0288673
Hexanoylcarnitine levels (Biocrates platform)	finngen_R12_L12_ATOPIC	rs144724596	T	C	0.433125	0.0902822	1.60694e-06	0.00693515	0.0027847	23.01	-0.0187842	0.0241181	0.436073	0.032116
Hexanoylcarnitine levels (Biocrates platform)	finngen_R12_L12_ATOPIC	rs149556176	C	T	0.49122	0.0634609	9.90147e-15	0.0140408	0.00721708	59.901	0.0601308	0.076384	0.431155	0.0031599
Hexanoylcarnitine levels (Biocrates platform)	finngen_R12_L12_ATOPIC	rs16865990	G	A	-0.356033	0.075046	2.09342e-06	0.0100306	0.00272338	22.5019	-0.0150485	0.076024	0.843089	0.00327973
Hexanoylcarnitine levels (Biocrates platform)	finngen_R12_L12_ATOPIC	rs17843902	C	T	-0.0833266	0.0163535	3.48112e-07	0.296766	0.00314013	25.9562	-0.0103205	0.00966619	0.285661	0.26058
Hexanoylcarnitine levels (Biocrates platform)	finngen_R12_L12_ATOPIC	rs2185152	T	C	-0.4316	0.0153412	3.83431e-174	0.30837	0.0876171	791.296	-0.00324367	0.00962215	0.736038	0.26335
Hexanoylcarnitine levels (Biocrates platform)	finngen_R12_L12_ATOPIC	rs36012907	T	C	0.128382	0.0263672	1.1217e-06	0.0917344	0.00286814	23.7014	-0.021628	0.0155387	0.163959	0.0834711
Hexanoylcarnitine levels (Biocrates platform)	finngen_R12_L12_ATOPIC	rs62290256	G	A	0.16173	0.0316506	3.22408e-07	0.0584841	0.00315799	26.1043	0.0265897	0.0161428	0.0995268	0.0738281
Hexanoylcarnitine levels (Biocrates platform)	finngen_R12_L12_ATOPIC	rs662138	G	C	-0.133922	0.0196516	9.4375e-12	0.175323	0.00560319	46.4304	-0.000955424	0.0119607	0.936333	0.147182
Hexanoylcarnitine levels (Biocrates platform)	finngen_R12_L12_ATOPIC	rs73001574	T	G	-0.28157	0.0599701	2.66386e-06	0.0158023	0.00266754	22.0393	0.0685394	0.0190282	0.000315784	0.0500924
Hexanoylcarnitine levels (Biocrates platform)	finngen_R12_L12_ATOPIC	rs77010315	A	C	-0.452358	0.0682548	3.41446e-11	0.012084	0.00530099	43.913	-0.0128666	0.0637774	0.840119	0.00431983
Hexanoylcarnitine levels (Biocrates platform)	finngen_R12_L12_ATOPIC	rs898847	C	T	0.0835404	0.0173534	1.47896e-06	0.745109	0.00280396	23.1696	-0.00341699	0.0109691	0.755412	0.816313
Acetylcarnitine levels (Biocrates platform)	finngen_R12_L12_ATOPIC	rs112845131	T	A	0.324374	0.0667607	1.18128e-06	0.0127551	0.00284922	23.6018	-0.0538149	0.0748093	0.471918	0.00336833
Acetylcarnitine levels (Biocrates platform)	finngen_R12_L12_ATOPIC	rs114798927	C	T	-0.112961	0.0241021	2.77555e-06	0.109753	0.00265161	21.9605	0.0154827	0.0118739	0.192258	0.151061
Acetylcarnitine levels (Biocrates platform)	finngen_R12_L12_ATOPIC	rs115362213	C	G	-0.313614	0.0668907	2.75273e-06	0.0124863	0.00265351	21.9763	0.031985	0.0539283	0.553113	0.00631594
Acetylcarnitine levels (Biocrates platform)	finngen_R12_L12_ATOPIC	rs1171617	T	G	0.215613	0.0180295	5.83405e-33	0.769509	0.0170155	142.981	0.0176666	0.0115707	0.1268	0.839532
Acetylcarnitine levels (Biocrates platform)	finngen_R12_L12_ATOPIC	rs138268157	G	A	0.107567	0.0225861	1.91198e-06	0.124725	0.00273779	22.6762	0.0376401	0.0162257	0.0203526	0.0747559
Acetylcarnitine levels (Biocrates platform)	finngen_R12_L12_ATOPIC	rs16865990	G	A	-0.373578	0.0752289	6.83895e-07	0.0100037	0.00297587	24.654	-0.0150485	0.076024	0.843089	0.00327973
Acetylcarnitine levels (Biocrates platform)	finngen_R12_L12_ATOPIC	rs1839212	A	G	0.217408	0.0465305	2.97752e-06	0.0267879	0.00263539	21.8258	0.0267273	0.028537	0.348972	0.0221824
Acetylcarnitine levels (Biocrates platform)	finngen_R12_L12_ATOPIC	rs273694	C	T	0.070912	0.0154344	4.33962e-06	0.561411	0.00254839	21.1035	0.0234269	0.00873069	0.00729021	0.608582
Acetylcarnitine levels (Biocrates platform)	finngen_R12_L12_ATOPIC	rs55796423	A	G	-0.0969525	0.0211135	4.39083e-06	0.153893	0.00254569	21.0811	0.0124053	0.0123965	0.316966	0.136127
Acetylcarnitine levels (Biocrates platform)	finngen_R12_L12_ATOPIC	rs74823953	T	C	-0.407734	0.0679719	1.99076e-09	0.0122617	0.00433633	35.9741	-0.0284817	0.0616858	0.644281	0.00467016
Acetylcarnitine levels (Biocrates platform)	finngen_R12_L12_ATOPIC	rs79958740	T	A	0.204757	0.042295	1.2908e-06	0.0327749	0.00282868	23.4312	0.0272414	0.0269265	0.311684	0.0262848
Acetylcarnitine levels (Biocrates platform)	finngen_R12_L12_ATOPIC	rs898847	C	T	0.0867139	0.0173494	5.78998e-07	0.744526	0.00301448	24.9749	-0.00341699	0.0109691	0.755412	0.816313
Iminodiacetate (IDA) levels	finngen_R12_L12_ATOPIC	rs1080669	T	C	-0.105885	0.0228046	3.43172e-06	0.13774	0.00261808	21.5535	0.00520591	0.0128265	0.684835	0.125696
Iminodiacetate (IDA) levels	finngen_R12_L12_ATOPIC	rs114028922	C	G	0.163864	0.034701	2.3335e-06	0.0527863	0.00270772	22.2935	0.0362156	0.0125119	0.00379769	0.129391
Iminodiacetate (IDA) levels	finngen_R12_L12_ATOPIC	rs114863573	C	G	0.194631	0.0426242	4.96626e-06	0.0344806	0.00253226	20.8452	-0.0120306	0.0188362	0.52302	0.0547124
Iminodiacetate (IDA) levels	finngen_R12_L12_ATOPIC	rs11617909	T	G	-0.145908	0.0312604	3.04888e-06	0.0654711	0.00264556	21.7803	0.00434376	0.0218054	0.842102	0.0395804
Iminodiacetate (IDA) levels	finngen_R12_L12_ATOPIC	rs183008696	T	C	-0.371462	0.0801958	3.62269e-06	0.00942819	0.0026055	21.4496	-0.047373	0.0388529	0.222735	0.0121965
Iminodiacetate (IDA) levels	finngen_R12_L12_ATOPIC	rs2094632	G	A	0.0781469	0.0165713	2.40778e-06	0.687099	0.00270044	22.2333	-0.00844897	0.00878718	0.336295	0.632405
Iminodiacetate (IDA) levels	finngen_R12_L12_ATOPIC	rs2967159	C	T	-0.0892336	0.0188596	2.229e-06	0.782601	0.00271837	22.3813	-0.0145143	0.0114684	0.20566	0.835744
Iminodiacetate (IDA) levels	finngen_R12_L12_ATOPIC	rs72704298	G	A	0.13257	0.0283537	2.93147e-06	0.0793087	0.0026547	21.8557	-0.00147523	0.0136741	0.914087	0.107024
Iminodiacetate (IDA) levels	finngen_R12_L12_ATOPIC	rs7626271	G	T	0.19145	0.0401333	1.83911e-06	0.0385131	0.00276311	22.7507	-0.0234719	0.0257422	0.36187	0.0277033
Iminodiacetate (IDA) levels	finngen_R12_L12_ATOPIC	rs79787801	A	G	-0.132657	0.0290533	4.97162e-06	0.0767671	0.00253202	20.8432	0.0116174	0.0189919	0.540737	0.0537078
Cysteine s-sulfate levels	finngen_R12_L12_ATOPIC	rs11244781	T	C	-0.0897994	0.0184176	1.08402e-06	0.212774	0.00288059	23.767	0.0104967	0.00884194	0.235167	0.354657
Cysteine s-sulfate levels	finngen_R12_L12_ATOPIC	rs11641923	A	G	-0.265368	0.0576737	4.2008e-06	0.0178239	0.00256613	21.1659	-0.0041073	0.0471163	0.930533	0.00875422
Cysteine s-sulfate levels	finngen_R12_L12_ATOPIC	rs117088632	A	G	0.266147	0.0563105	2.2851e-06	0.018654	0.00270732	22.3336	0.000430518	0.0292137	0.988242	0.0218148
Cysteine s-sulfate levels	finngen_R12_L12_ATOPIC	rs117215329	T	C	0.256704	0.0545011	2.47623e-06	0.0194204	0.00268868	22.1794	-0.00797984	0.0468758	0.864826	0.00861893
Cysteine s-sulfate levels	finngen_R12_L12_ATOPIC	rs140798906	C	T	0.347447	0.0757916	4.55625e-06	0.0100012	0.0025473	21.0102	0.0417455	0.0526158	0.427544	0.00668693
Cysteine s-sulfate levels	finngen_R12_L12_ATOPIC	rs17028699	T	C	0.121118	0.0238351	3.74526e-07	0.117487	0.00312806	25.8153	-0.0195431	0.0139917	0.162486	0.103221
Cysteine s-sulfate levels	finngen_R12_L12_ATOPIC	rs67512771	T	C	0.37189	0.0780862	1.91153e-06	0.0091838	0.00274877	22.6764	0.00236565	0.0240409	0.921614	0.0329134
Cysteine s-sulfate levels	finngen_R12_L12_ATOPIC	rs76358805	C	A	-0.325404	0.0704489	3.85587e-06	0.0116945	0.00258598	21.33	-0.0541298	0.0700591	0.439741	0.00378489
Cysteine s-sulfate levels	finngen_R12_L12_ATOPIC	rs9294112	T	C	-0.0795037	0.0157707	4.62576e-07	0.584908	0.00307884	25.4078	0.00668402	0.0085202	0.432752	0.50306
Cysteine s-sulfate levels	finngen_R12_L12_ATOPIC	rs949204	A	C	-0.176649	0.0351179	4.90051e-07	0.94961	0.00306538	25.2965	0.00785634	0.020944	0.707577	0.956391
Oxalate (ethanedioate) levels	finngen_R12_L12_ATOPIC	rs112268836	C	T	0.356864	0.0757379	2.45505e-06	0.0100841	0.00270642	22.1959	0.00227444	0.0881281	0.97941	0.00244444
Oxalate (ethanedioate) levels	finngen_R12_L12_ATOPIC	rs117461873	A	G	-0.269529	0.0573321	2.58663e-06	0.0177566	0.00269425	22.0958	0.0144057	0.0294457	0.624678	0.0211112
Oxalate (ethanedioate) levels	finngen_R12_L12_ATOPIC	rs1428090	C	A	0.0721094	0.015174	2.01246e-06	0.418005	0.00275283	22.5776	0.00894394	0.00903531	0.322229	0.327766
Oxalate (ethanedioate) levels	finngen_R12_L12_ATOPIC	rs1449141	C	A	-0.0813985	0.0168357	1.33222e-06	0.282847	0.00284921	23.3703	-0.00577452	0.00889461	0.516199	0.349777
Oxalate (ethanedioate) levels	finngen_R12_L12_ATOPIC	rs145121944	G	A	-0.283903	0.059632	1.92708e-06	0.016564	0.00276295	22.6608	-0.0160695	0.0206517	0.436499	0.0437466
Oxalate (ethanedioate) levels	finngen_R12_L12_ATOPIC	rs145856286	A	G	-0.386166	0.084412	4.76737e-06	0.00822591	0.00255167	20.9235	-0.150667	0.0657701	0.021974	0.0044993
Oxalate (ethanedioate) levels	finngen_R12_L12_ATOPIC	rs149160598	A	G	-0.305518	0.06029	4.0311e-07	0.0163097	0.00312907	25.673	-0.0432832	0.0319866	0.176003	0.0180895
Oxalate (ethanedioate) levels	finngen_R12_L12_ATOPIC	rs1995538	T	G	0.445516	0.0952138	2.88123e-06	0.993275	0.00266907	21.8887	0.0307497	0.142356	0.828984	0.999025
Oxalate (ethanedioate) levels	finngen_R12_L12_ATOPIC	rs2809969	C	T	-0.0696477	0.0152303	4.80833e-06	0.527785	0.00254966	20.9069	0.00277198	0.00847834	0.743707	0.51158
Oxalate (ethanedioate) levels	finngen_R12_L12_ATOPIC	rs5760895	C	G	-0.0832651	0.0173935	1.69167e-06	0.73044	0.00279339	22.9111	-0.00525471	0.00878481	0.549735	0.6303
Oxalate (ethanedioate) levels	finngen_R12_L12_ATOPIC	rs62381198	T	C	-0.317886	0.047336	1.87386e-11	0.0258779	0.00548234	45.0872	-0.0350411	0.0277168	0.206139	0.0244178
Oxalate (ethanedioate) levels	finngen_R12_L12_ATOPIC	rs647667	C	T	0.154413	0.032158	1.57324e-06	0.0593252	0.00281035	23.0507	0.00935216	0.0203813	0.646335	0.0461118
Oxalate (ethanedioate) levels	finngen_R12_L12_ATOPIC	rs71537594	A	T	0.141263	0.0305075	3.64911e-06	0.0668165	0.00261397	21.4357	0.0129855	0.0139936	0.353427	0.102677
Oxalate (ethanedioate) levels	finngen_R12_L12_ATOPIC	rs756874	G	A	0.0765485	0.0157536	1.17904e-06	0.36637	0.00287777	23.6052	-0.000701603	0.00925648	0.939582	0.299196
Oxalate (ethanedioate) levels	finngen_R12_L12_ATOPIC	rs77008478	G	A	-0.327811	0.0709191	3.79474e-06	0.0114541	0.00260484	21.3606	-0.0521078	0.0183509	0.00451814	0.0571855
Oxalate (ethanedioate) levels	finngen_R12_L12_ATOPIC	rs77555311	G	A	-0.201776	0.0431392	2.90649e-06	0.0319735	0.00266703	21.872	0.0267473	0.0228406	0.241582	0.0363853
DHEAS levels	finngen_R12_L12_ATOPIC	rs10494157	A	G	-0.0929436	0.0200791	3.6767e-06	0.130411	0.00259733	21.4213	-0.0205806	0.0150205	0.170634	0.0879684
DHEAS levels	finngen_R12_L12_ATOPIC	rs115255559	G	A	-0.219727	0.0473768	3.52033e-06	0.0207872	0.0026074	21.5045	-0.00153301	0.0385379	0.968269	0.0129898
DHEAS levels	finngen_R12_L12_ATOPIC	rs141370991	T	C	-0.239218	0.047825	5.67554e-07	0.0202811	0.00303155	25.0134	0.0167082	0.0270879	0.537357	0.0264538
DHEAS levels	finngen_R12_L12_ATOPIC	rs142295380	G	C	-0.334977	0.07333	4.92228e-06	0.00832313	0.00252972	20.8622	-0.011362	0.0307342	0.711616	0.0196583
DHEAS levels	finngen_R12_L12_ATOPIC	rs144814135	A	G	-0.240898	0.0527017	4.85472e-06	0.016918	0.00253292	20.8887	0.0328202	0.0377738	0.384922	0.0128111
DHEAS levels	finngen_R12_L12_ATOPIC	rs148982377	C	T	-0.423259	0.036657	7.69047e-31	0.034138	0.015945	133.289	-0.0206588	0.0149448	0.166866	0.086331
DHEAS levels	finngen_R12_L12_ATOPIC	rs149982314	T	C	-0.363745	0.0702108	2.20999e-07	0.00935551	0.00325145	26.8337	0.187613	0.0985054	0.0568316	0.00194155
DHEAS levels	finngen_R12_L12_ATOPIC	rs150374297	C	T	-0.262352	0.0570627	4.27386e-06	0.0142327	0.00256245	21.1329	-0.0120987	0.0546037	0.824646	0.00686681
DHEAS levels	finngen_R12_L12_ATOPIC	rs1807334	A	G	0.0626868	0.0137327	4.99998e-06	0.39813	0.00252608	20.8322	-0.0041813	0.00885444	0.636766	0.356985
DHEAS levels	finngen_R12_L12_ATOPIC	rs184445849	T	C	0.251175	0.0545375	4.11386e-06	0.0156827	0.00257128	21.2059	-0.0400425	0.039456	0.310169	0.0123464
DHEAS levels	finngen_R12_L12_ATOPIC	rs2055157	A	C	0.0781081	0.0170109	4.39749e-06	0.194049	0.00255583	21.0781	0.0310812	0.011781	0.00833355	0.152716
DHEAS levels	finngen_R12_L12_ATOPIC	rs212100	C	T	0.0852723	0.0183422	3.33596e-06	0.838122	0.00261987	21.6076	-0.0154824	0.0118406	0.19102	0.849529
DHEAS levels	finngen_R12_L12_ATOPIC	rs28552668	T	C	-0.118903	0.0260291	4.92176e-06	0.0716572	0.00252972	20.8623	-0.00642104	0.0169934	0.705537	0.0673625
DHEAS levels	finngen_R12_L12_ATOPIC	rs529543	G	T	-0.063488	0.0135612	2.84683e-06	0.472088	0.00265667	21.912	-0.000194616	0.00848075	0.981692	0.537085
DHEAS levels	finngen_R12_L12_ATOPIC	rs560835392	A	C	0.205827	0.0442233	3.25145e-06	0.0236755	0.00262583	21.6569	-0.00866441	0.037764	0.81853	0.0128805
DHEAS levels	finngen_R12_L12_ATOPIC	rs6428823	T	C	-0.0632887	0.0136504	3.54539e-06	0.55575	0.00260576	21.491	-0.0218096	0.00886074	0.0138408	0.644963
DHEAS levels	finngen_R12_L12_ATOPIC	rs659964	C	G	0.0885708	0.0189306	2.88691e-06	0.148687	0.00265341	21.885	-0.00789256	0.0118207	0.504333	0.15301
DHEAS levels	finngen_R12_L12_ATOPIC	rs71606471	A	C	-0.106227	0.0221505	1.62119e-06	0.102975	0.00278738	22.9931	-0.019222	0.0189282	0.309857	0.0534647
DHEAS levels	finngen_R12_L12_ATOPIC	rs73172224	A	G	-0.0937382	0.0200897	3.07145e-06	0.130576	0.00263903	21.7661	-0.00617761	0.0109988	0.574345	0.182249
DHEAS levels	finngen_R12_L12_ATOPIC	rs76294479	T	C	0.158165	0.0264428	2.21235e-09	0.0689424	0.0043294	35.7685	-0.00489457	0.0225299	0.828015	0.0366031
DHEAS levels	finngen_R12_L12_ATOPIC	rs7687817	T	C	-0.106706	0.0229306	3.26475e-06	0.0931987	0.00262489	21.6492	-0.0173039	0.0194798	0.374379	0.0501215
DHEAS levels	finngen_R12_L12_ATOPIC	rs784420	G	A	0.0838184	0.0147829	1.4283e-08	0.295093	0.00389199	32.1406	0.0158438	0.00936797	0.0907841	0.289741
DHEAS levels	finngen_R12_L12_ATOPIC	rs7855576	A	C	-0.0714674	0.0153476	3.21491e-06	0.275256	0.00262844	21.6785	-0.000962544	0.00957194	0.919901	0.26956
DHEAS levels	finngen_R12_L12_ATOPIC	rs79317397	A	C	0.244906	0.0523019	2.83319e-06	0.0168108	0.00265775	21.9209	0.0923377	0.0636782	0.14704	0.00454338
DHEAS levels	finngen_R12_L12_ATOPIC	rs9420589	T	G	-0.0649842	0.0136215	1.83585e-06	0.426402	0.00275849	22.7541	-0.0211791	0.0085241	0.0129691	0.447567
DHEAS levels	finngen_R12_L12_ATOPIC	rs955783	T	A	0.0868089	0.013953	4.9235e-10	0.403268	0.00468232	38.6979	-0.00602843	0.00881234	0.493918	0.36635
3-hydroxymyristate levels	finngen_R12_L12_ATOPIC	rs116213385	T	A	-0.262717	0.0544687	1.41226e-06	0.0192637	0.00281704	23.2582	-0.0381056	0.0364075	0.295266	0.0136237
3-hydroxymyristate levels	finngen_R12_L12_ATOPIC	rs1202578	C	T	0.0731406	0.0159922	4.79593e-06	0.680472	0.00253358	20.912	-0.00268806	0.00858898	0.754307	0.58242
3-hydroxymyristate levels	finngen_R12_L12_ATOPIC	rs1349890	C	T	-0.0701093	0.0152337	4.17938e-06	0.585445	0.00256544	21.1756	-0.00198093	0.00847471	0.815182	0.527897
3-hydroxymyristate levels	finngen_R12_L12_ATOPIC	rs139938935	G	A	-0.482894	0.0991018	1.10077e-06	0.00577789	0.00287493	23.7375	-0.0566063	0.06541	0.386816	0.00455732
3-hydroxymyristate levels	finngen_R12_L12_ATOPIC	rs1532133	T	C	0.0760915	0.015638	1.13986e-06	0.596884	0.00286681	23.6703	0.0115522	0.00888076	0.193323	0.646786
3-hydroxymyristate levels	finngen_R12_L12_ATOPIC	rs78085499	T	C	-0.211076	0.04588	4.21265e-06	0.0268595	0.00256361	21.1605	0.0352241	0.041572	0.396827	0.0105507
3-hydroxymyristate levels	finngen_R12_L12_ATOPIC	rs79142871	A	G	0.26564	0.0560876	2.17794e-06	0.0181089	0.00271649	22.4258	0.0382715	0.0346772	0.269745	0.0150662
3-hydroxymyristate levels	finngen_R12_L12_ATOPIC	rs989915	T	C	0.0725937	0.0158887	4.90291e-06	0.355787	0.00252847	20.8697	-0.011834	0.00860805	0.169205	0.417508
Homoarginine levels	finngen_R12_L12_ATOPIC	rs1047891	A	C	-0.267116	0.0153908	1.78869e-67	0.30892	0.0351632	301.143	0.00980372	0.00906057	0.279244	0.322292
Homoarginine levels	finngen_R12_L12_ATOPIC	rs116979298	T	C	-0.181869	0.0396223	4.43094e-06	0.0342134	0.00254267	21.0636	-0.00838108	0.0267547	0.754086	0.0263235
Homoarginine levels	finngen_R12_L12_ATOPIC	rs117313139	G	C	0.134168	0.0291427	4.14837e-06	0.0676518	0.0025579	21.1901	0.00357725	0.0166011	0.829391	0.0723456
Homoarginine levels	finngen_R12_L12_ATOPIC	rs12306007	T	C	0.102709	0.0203538	4.50717e-07	0.142736	0.00307148	25.4578	-0.0296427	0.012094	0.0142446	0.143657
Homoarginine levels	finngen_R12_L12_ATOPIC	rs13135092	G	A	0.152931	0.0264972	7.85199e-09	0.0821459	0.00401422	33.3032	0.0253049	0.0323287	0.433781	0.0178063
Homoarginine levels	finngen_R12_L12_ATOPIC	rs145421014	A	C	-0.365808	0.0735614	6.59824e-07	0.00976823	0.00298309	24.723	-0.0077495	0.045841	0.865756	0.00857857
Homoarginine levels	finngen_R12_L12_ATOPIC	rs146683630	C	G	0.221959	0.0415351	9.09753e-08	0.0313998	0.00344329	28.5502	-0.0441028	0.0323251	0.172457	0.0179063
Homoarginine levels	finngen_R12_L12_ATOPIC	rs182871603	A	T	-0.318919	0.0667807	1.79152e-06	0.0116236	0.00275182	22.801	-0.0316581	0.0242415	0.191571	0.0327009
Homoarginine levels	finngen_R12_L12_ATOPIC	rs2781666	T	G	0.0781012	0.0156659	6.18211e-07	0.306099	0.00299818	24.8485	-0.000552741	0.00894424	0.950723	0.339291
Homoarginine levels	finngen_R12_L12_ATOPIC	rs3095953	C	G	0.193999	0.0422424	4.37914e-06	0.0296862	0.00254538	21.0861	-0.0162194	0.019192	0.398048	0.0510155
Homoarginine levels	finngen_R12_L12_ATOPIC	rs34544263	G	A	0.0949334	0.0196998	1.44274e-06	0.156	0.0028019	23.2172	0.00255034	0.0136396	0.851676	0.11048
Homoarginine levels	finngen_R12_L12_ATOPIC	rs37370	T	C	-0.148341	0.0241157	7.68912e-10	0.901746	0.00455718	37.8284	0.0348257	0.0139131	0.0123118	0.896886
Homoarginine levels	finngen_R12_L12_ATOPIC	rs72623915	T	C	0.355872	0.0159872	9.06726e-110	0.256124	0.0565606	495.379	-0.0120961	0.0091337	0.185392	0.311851
Homoarginine levels	finngen_R12_L12_ATOPIC	rs72629024	G	C	0.117324	0.0206359	1.30499e-08	0.144402	0.00389573	32.3163	0.0149341	0.0111526	0.180549	0.178666
Homoarginine levels	finngen_R12_L12_ATOPIC	rs75686987	A	G	0.222727	0.0475935	2.87192e-06	0.0231924	0.00264276	21.895	-0.0548515	0.0418561	0.190034	0.0104894
Homoarginine levels	finngen_R12_L12_ATOPIC	rs76205147	A	G	0.157438	0.0338988	3.4115e-06	0.0473369	0.00260301	21.5648	-0.0264254	0.0231082	0.252812	0.0349635
Homoarginine levels	finngen_R12_L12_ATOPIC	rs7818335	T	C	0.070804	0.0152316	3.34365e-06	0.374752	0.00260764	21.6033	0.00194549	0.00934099	0.835014	0.294793
1-oleoylglycerol (18:1) levels	finngen_R12_L12_ATOPIC	rs1002762	G	A	-0.0958491	0.0195747	9.75154e-07	0.199319	0.0029066	23.9707	0.00142953	0.011975	0.904978	0.148681
1-oleoylglycerol (18:1) levels	finngen_R12_L12_ATOPIC	rs10484587	T	A	0.0879266	0.0185495	2.13594e-06	0.225289	0.0027243	22.4631	0.00122343	0.0117137	0.916817	0.155115
1-oleoylglycerol (18:1) levels	finngen_R12_L12_ATOPIC	rs10840108	C	T	-0.0836033	0.0178556	2.83835e-06	0.247676	0.00265831	21.9176	-0.0169596	0.00990358	0.08681	0.241733
1-oleoylglycerol (18:1) levels	finngen_R12_L12_ATOPIC	rs112871012	A	G	0.158987	0.0280316	1.41377e-08	0.090405	0.0038958	32.1604	-0.0505197	0.0199476	0.0113217	0.0483883
1-oleoylglycerol (18:1) levels	finngen_R12_L12_ATOPIC	rs114881696	G	C	-0.236439	0.0431018	4.12084e-08	0.0340631	0.00364523	30.0844	-0.00953096	0.0214406	0.656661	0.040375
1-oleoylglycerol (18:1) levels	finngen_R12_L12_ATOPIC	rs117245363	A	G	0.292341	0.063964	4.86807e-06	0.015133	0.00253321	20.8835	0.0380091	0.0220016	0.0840679	0.0384666
1-oleoylglycerol (18:1) levels	finngen_R12_L12_ATOPIC	rs11754776	T	C	-0.166115	0.0349798	2.04541e-06	0.0511945	0.00273437	22.5464	0.0312283	0.0257778	0.225727	0.0279834
1-oleoylglycerol (18:1) levels	finngen_R12_L12_ATOPIC	rs145557517	A	G	0.307537	0.0656048	2.76271e-06	0.0140078	0.00266458	21.9694	-0.0719436	0.051154	0.159602	0.00733533
1-oleoylglycerol (18:1) levels	finngen_R12_L12_ATOPIC	rs146172549	C	T	0.336766	0.073153	4.15278e-06	0.0112401	0.00257003	21.1878	0.0624623	0.0799851	0.434848	0.00315992
1-oleoylglycerol (18:1) levels	finngen_R12_L12_ATOPIC	rs148125219	A	G	-0.355434	0.0766211	3.50346e-06	0.0102128	0.00260946	21.5137	-0.0176472	0.0935679	0.850404	0.00231096
1-oleoylglycerol (18:1) levels	finngen_R12_L12_ATOPIC	rs158835	G	C	-0.0823376	0.0177145	3.351e-06	0.711772	0.00261977	21.599	0.00952476	0.00877499	0.277724	0.6251
1-oleoylglycerol (18:1) levels	finngen_R12_L12_ATOPIC	rs17268364	A	G	0.0723971	0.0154591	2.82508e-06	0.48861	0.00265939	21.9264	-0.00294151	0.00881279	0.738548	0.365721
1-oleoylglycerol (18:1) levels	finngen_R12_L12_ATOPIC	rs191591925	T	C	-0.439326	0.0960845	4.82431e-06	0.00658296	0.0025353	20.9007	-0.00222617	0.0238454	0.925619	0.0328718
1-oleoylglycerol (18:1) levels	finngen_R12_L12_ATOPIC	rs6936055	T	C	0.0987167	0.0197112	5.49579e-07	0.198453	0.00304016	25.0755	-0.00729722	0.0101098	0.470419	0.231188
1-oleoylglycerol (18:1) levels	finngen_R12_L12_ATOPIC	rs72691394	A	G	-0.179559	0.0377023	1.91162e-06	0.0434942	0.00275009	22.6763	0.0279236	0.0222914	0.210328	0.0376448
1-oleoylglycerol (18:1) levels	finngen_R12_L12_ATOPIC	rs72785421	C	T	-0.119237	0.0216956	3.88734e-08	0.151933	0.0036589	30.1976	-0.00753985	0.0108688	0.487861	0.189202
1-oleoylglycerol (18:1) levels	finngen_R12_L12_ATOPIC	rs74732810	G	T	0.158428	0.0340249	3.22032e-06	0.0560059	0.002629	21.6753	-0.00720525	0.0185309	0.697407	0.0560294
1-oleoylglycerol (18:1) levels	finngen_R12_L12_ATOPIC	rs76911913	G	C	-0.487266	0.105694	4.02335e-06	0.00531006	0.00257736	21.2484	-0.0210137	0.0315836	0.505836	0.0182535
1-oleoylglycerol (18:1) levels	finngen_R12_L12_ATOPIC	rs964184	C	G	-0.177523	0.0228868	8.72352e-15	0.868688	0.00726169	60.1497	0.0137648	0.0120561	0.253566	0.855365
3-methyl-2-oxobutyrate levels	finngen_R12_L12_ATOPIC	rs1129043	C	T	-0.131118	0.0157904	1.0096e-16	0.576689	0.0082844	68.9339	-0.00026426	0.0087063	0.975786	0.582548
3-methyl-2-oxobutyrate levels	finngen_R12_L12_ATOPIC	rs117675121	C	A	-0.227121	0.0489585	3.5002e-06	0.0253311	0.00260054	21.5156	0.00760088	0.0250285	0.761365	0.029705
3-methyl-2-oxobutyrate levels	finngen_R12_L12_ATOPIC	rs12894999	A	G	-0.0982367	0.0197435	6.50281e-07	0.813368	0.00299043	24.7511	-0.00398754	0.0104546	0.702896	0.792705
3-methyl-2-oxobutyrate levels	finngen_R12_L12_ATOPIC	rs13270448	G	A	0.0763145	0.0154491	7.82209e-07	0.544031	0.00294755	24.3951	-0.000433853	0.00877268	0.960557	0.627601
3-methyl-2-oxobutyrate levels	finngen_R12_L12_ATOPIC	rs141436484	G	A	0.119976	0.0236236	3.8016e-07	0.119625	0.00311514	25.7864	-0.0072944	0.0159158	0.646729	0.0787298
3-methyl-2-oxobutyrate levels	finngen_R12_L12_ATOPIC	rs143866653	C	A	-0.233425	0.0502906	3.45833e-06	0.0236865	0.0026033	21.5385	-0.0111748	0.0202487	0.581031	0.046185
3-methyl-2-oxobutyrate levels	finngen_R12_L12_ATOPIC	rs146964322	G	C	0.148688	0.0310762	1.7131e-06	0.064898	0.00276585	22.8871	0.00375375	0.0154154	0.807614	0.082596
3-methyl-2-oxobutyrate levels	finngen_R12_L12_ATOPIC	rs16922127	T	G	-0.1432	0.0311068	4.15425e-06	0.0645772	0.00256093	21.187	0.00348495	0.0159498	0.827044	0.0762601
3-methyl-2-oxobutyrate levels	finngen_R12_L12_ATOPIC	rs6437111	T	C	-0.0730313	0.0157383	3.47833e-06	0.623194	0.00260199	21.5277	0.013072	0.00867028	0.131635	0.580769
3-methyl-2-oxobutyrate levels	finngen_R12_L12_ATOPIC	rs71434672	T	A	-0.151261	0.0321585	2.55614e-06	0.059628	0.00267322	22.1186	0.024632	0.0140059	0.0786303	0.101729
3-methyl-2-oxobutyrate levels	finngen_R12_L12_ATOPIC	rs77182631	A	G	-0.175305	0.0370791	2.26898e-06	0.0446725	0.00270079	22.3473	0.0501943	0.026265	0.0559951	0.0278968
3-methyl-2-oxobutyrate levels	finngen_R12_L12_ATOPIC	rs80195374	A	G	0.250371	0.0520121	1.48156e-06	0.0222903	0.00279948	23.1662	0.0306558	0.0274755	0.264528	0.0246129
3-methyl-2-oxobutyrate levels	finngen_R12_L12_ATOPIC	rs9963006	A	G	-0.0758529	0.016472	4.1253e-06	0.626775	0.00256255	21.2005	-0.00292444	0.00904934	0.746569	0.675804
Tartronate (hydroxymalonate) levels	finngen_R12_L12_ATOPIC	rs11691183	T	C	-0.0838852	0.0178203	2.51039e-06	0.253095	0.00271978	22.1531	-0.0076113	0.00905975	0.400839	0.326865
Tartronate (hydroxymalonate) levels	finngen_R12_L12_ATOPIC	rs11766962	C	T	-0.0905032	0.0185917	1.1277e-06	0.225766	0.00290805	23.691	0.0211659	0.0118882	0.0750084	0.152856
Tartronate (hydroxymalonate) levels	finngen_R12_L12_ATOPIC	rs140591764	T	C	-0.477597	0.0988554	1.35664e-06	0.00599357	0.00286453	23.3354	-0.0162121	0.032126	0.613811	0.0181582
Tartronate (hydroxymalonate) levels	finngen_R12_L12_ATOPIC	rs145469088	G	A	-1.63094	0.326085	5.68616e-07	0.000563557	0.00306942	25.0096	0.0753193	0.0407286	0.0644154	0.0120342
Tartronate (hydroxymalonate) levels	finngen_R12_L12_ATOPIC	rs17688758	C	T	-0.128898	0.0278843	3.78961e-06	0.0813925	0.00262306	21.3632	-0.0168283	0.0179057	0.347307	0.0601099
Tartronate (hydroxymalonate) levels	finngen_R12_L12_ATOPIC	rs191302291	T	G	-0.303875	0.061572	8.00349e-07	0.015546	0.00298882	24.351	0.0162736	0.0417889	0.696962	0.0112308
Tartronate (hydroxymalonate) levels	finngen_R12_L12_ATOPIC	rs276286	A	G	-0.0849521	0.0176539	1.49367e-06	0.740886	0.00284189	23.1505	0.00333997	0.010308	0.745926	0.783351
Tartronate (hydroxymalonate) levels	finngen_R12_L12_ATOPIC	rs5996848	G	A	-0.0818347	0.0175977	3.31436e-06	0.73054	0.00265452	21.62	-0.00491026	0.0087897	0.576409	0.631502
Tartronate (hydroxymalonate) levels	finngen_R12_L12_ATOPIC	rs62381620	G	T	-0.288241	0.044521	9.52738e-11	0.0302787	0.00513244	41.9059	-0.0149938	0.0248496	0.546253	0.0301935
Tartronate (hydroxymalonate) levels	finngen_R12_L12_ATOPIC	rs72801867	G	A	0.100144	0.021758	4.17167e-06	0.149025	0.00260051	21.179	-0.00457555	0.0114795	0.6902	0.163834
Tartronate (hydroxymalonate) levels	finngen_R12_L12_ATOPIC	rs73396929	A	G	-0.125973	0.0262548	1.6017e-06	0.0935328	0.00282544	23.016	-0.0497192	0.0155793	0.00141605	0.0828347
Tartronate (hydroxymalonate) levels	finngen_R12_L12_ATOPIC	rs756874	G	A	0.0744947	0.0159556	3.02866e-06	0.366768	0.0026757	21.793	-0.000701603	0.00925648	0.939582	0.299196
Tartronate (hydroxymalonate) levels	finngen_R12_L12_ATOPIC	rs9599028	A	T	0.0756554	0.0162189	3.0913e-06	0.341971	0.00267087	21.7536	-0.0184735	0.00897178	0.0394875	0.335351
2,3-dihydroxypyridine levels	finngen_R12_L12_ATOPIC	rs11129828	T	C	-0.089998	0.0193473	3.29e-06	0.282532	0.00331997	21.6317	-0.00110282	0.00968683	0.909359	0.257485
2,3-dihydroxypyridine levels	finngen_R12_L12_ATOPIC	rs11167700	T	A	-0.109661	0.0234168	2.83e-06	0.169783	0.00336465	21.9238	0.023591	0.0117942	0.0454758	0.152624
2,3-dihydroxypyridine levels	finngen_R12_L12_ATOPIC	rs117746629	T	A	0.173162	0.0376532	4.25e-06	0.0571139	0.00324522	21.1431	-0.0169469	0.0181539	0.350554	0.0585828
2,3-dihydroxypyridine levels	finngen_R12_L12_ATOPIC	rs141568347	A	G	-0.751799	0.158991	2.26e-06	0.00302889	0.00343021	22.3524	-0.491487	0.438202	0.262033	0.000103481
2,3-dihydroxypyridine levels	finngen_R12_L12_ATOPIC	rs149272613	T	C	-0.29112	0.0606833	1.61e-06	0.0216199	0.0035304	23.0076	-0.00984776	0.0384336	0.797775	0.0132354
2,3-dihydroxypyridine levels	finngen_R12_L12_ATOPIC	rs2313588	A	C	-0.121021	0.0257748	2.66e-06	0.14737	0.00338231	22.0393	0.0140826	0.0109977	0.200367	0.185539
2,3-dihydroxypyridine levels	finngen_R12_L12_ATOPIC	rs2472297	T	C	0.0925819	0.0198372	3.05e-06	0.255244	0.00334189	21.775	-0.00172212	0.00980006	0.86051	0.248248
2,3-dihydroxypyridine levels	finngen_R12_L12_ATOPIC	rs2749675	G	A	0.123184	0.0258144	1.82e-06	0.867047	0.00349316	22.7641	0.00365337	0.0127691	0.774794	0.871845
2,3-dihydroxypyridine levels	finngen_R12_L12_ATOPIC	rs62095761	A	G	0.0959574	0.0199786	1.56e-06	0.266528	0.00353868	23.0618	0.00257685	0.010364	0.803643	0.215428
2,3-dihydroxypyridine levels	finngen_R12_L12_ATOPIC	rs62337911	G	A	-0.210473	0.0448249	2.66e-06	0.038912	0.00338249	22.0404	0.00873453	0.0266038	0.74267	0.0266117
2,3-dihydroxypyridine levels	finngen_R12_L12_ATOPIC	rs7593862	C	T	0.0884833	0.0192158	4.13e-06	0.287106	0.00325345	21.1969	0.0115374	0.0106687	0.279505	0.199069
3-hydroxyoctanoate levels	finngen_R12_L12_ATOPIC	rs10844993	G	T	0.0848311	0.0180197	2.5055e-06	0.230317	0.00270135	22.1569	-0.00300012	0.0108269	0.781703	0.189127
3-hydroxyoctanoate levels	finngen_R12_L12_ATOPIC	rs11141654	A	G	-0.0960652	0.0199883	1.53924e-06	0.177262	0.00281512	23.0927	-0.00520201	0.0102539	0.611932	0.217141
3-hydroxyoctanoate levels	finngen_R12_L12_ATOPIC	rs12878802	C	T	-0.0800192	0.0160357	6.03619e-07	0.426697	0.00303412	24.8947	-0.00460612	0.00865006	0.594382	0.414354
3-hydroxyoctanoate levels	finngen_R12_L12_ATOPIC	rs139897381	C	T	-0.327175	0.0666494	9.15899e-07	0.0129846	0.00293651	24.0914	0.00474982	0.0667306	0.943255	0.00433441
3-hydroxyoctanoate levels	finngen_R12_L12_ATOPIC	rs1481852	G	A	-0.0810423	0.016792	1.39142e-06	0.671158	0.00283873	23.2869	-0.0158987	0.00903495	0.0784603	0.654617
3-hydroxyoctanoate levels	finngen_R12_L12_ATOPIC	rs150955925	C	G	-0.310408	0.0669674	3.56585e-06	0.0129156	0.00261903	21.4799	0.0531728	0.033044	0.107583	0.0175157
3-hydroxyoctanoate levels	finngen_R12_L12_ATOPIC	rs188729852	A	G	0.674078	0.145858	3.81031e-06	0.00269773	0.00260356	21.3527	0.0726863	0.0303731	0.0167059	0.0195396
3-hydroxyoctanoate levels	finngen_R12_L12_ATOPIC	rs28415528	A	G	-0.119396	0.0162643	2.12024e-13	0.317791	0.00654332	53.8769	-0.00470643	0.00950774	0.620593	0.270457
3-hydroxyoctanoate levels	finngen_R12_L12_ATOPIC	rs3752651	C	T	-0.0899675	0.0187912	1.68672e-06	0.207803	0.00279375	22.9169	0.0132953	0.0124511	0.285612	0.135821
3-hydroxyoctanoate levels	finngen_R12_L12_ATOPIC	rs380155	T	C	-0.0732844	0.016032	4.85125e-06	0.373797	0.0025473	20.8901	-0.0152018	0.00869464	0.0803933	0.390431
3-hydroxyoctanoate levels	finngen_R12_L12_ATOPIC	rs72668359	C	T	0.276546	0.0589512	2.71731e-06	0.0166993	0.0026824	22.001	0.0653931	0.0744821	0.379959	0.00359961
3-hydroxyoctanoate levels	finngen_R12_L12_ATOPIC	rs9302385	C	A	-0.0890214	0.0167413	1.05216e-07	0.280432	0.00344392	28.2686	-0.0174068	0.00929231	0.0610337	0.293925
3-hydroxyoctanoate levels	finngen_R12_L12_ATOPIC	rs9314051	A	C	0.0804413	0.0164625	1.02727e-06	0.697227	0.00290966	23.8704	0.023699	0.00959374	0.0135014	0.733436
3-hydroxyoctanoate levels	finngen_R12_L12_ATOPIC	rs9913532	T	C	-0.105503	0.0228355	3.8346e-06	0.126959	0.00260206	21.3404	-0.00872708	0.012205	0.474582	0.141133
2-hydroxyoctanoate levels	finngen_R12_L12_ATOPIC	rs112809733	C	T	0.124361	0.0261853	2.04159e-06	0.0976011	0.00273515	22.5501	-0.0304249	0.016597	0.066779	0.070107
2-hydroxyoctanoate levels	finngen_R12_L12_ATOPIC	rs11574581	G	A	0.13927	0.0278489	5.70626e-07	0.0848802	0.00303178	25.0031	-0.0361407	0.0179407	0.0439623	0.0612119
2-hydroxyoctanoate levels	finngen_R12_L12_ATOPIC	rs118085936	C	T	0.159419	0.0348335	4.72581e-06	0.0532585	0.00254038	20.9402	0.00869005	0.0176698	0.622859	0.06277
2-hydroxyoctanoate levels	finngen_R12_L12_ATOPIC	rs12250365	A	G	0.0926098	0.0184154	4.93203e-07	0.231692	0.00306574	25.284	-0.00159854	0.00965218	0.86846	0.259911
2-hydroxyoctanoate levels	finngen_R12_L12_ATOPIC	rs12562486	T	G	0.751021	0.161694	3.40587e-06	0.00231538	0.00261635	21.568	0.0465099	0.018884	0.0137807	0.0535396
2-hydroxyoctanoate levels	finngen_R12_L12_ATOPIC	rs13384756	T	C	-0.222042	0.0183336	9.21015e-34	0.22539	0.0175232	146.646	0.0100035	0.0110596	0.365725	0.178075
2-hydroxyoctanoate levels	finngen_R12_L12_ATOPIC	rs1479581	C	T	-0.0889207	0.0192855	4.01232e-06	0.20195	0.00257834	21.2539	-0.005419	0.00962599	0.573465	0.259855
2-hydroxyoctanoate levels	finngen_R12_L12_ATOPIC	rs17470667	G	A	0.162122	0.0351403	3.95805e-06	0.0512056	0.00258147	21.2798	-0.0316024	0.0150976	0.0363304	0.0851051
2-hydroxyoctanoate levels	finngen_R12_L12_ATOPIC	rs188077378	A	G	-0.188731	0.0376106	5.22012e-07	0.0449171	0.0030525	25.1745	-0.00708528	0.0161053	0.659985	0.074052
2-hydroxyoctanoate levels	finngen_R12_L12_ATOPIC	rs35254234	A	G	0.321188	0.0693423	3.62288e-06	0.0127548	0.002602	21.4495	-0.0383561	0.0460441	0.404827	0.00902013
2-hydroxyoctanoate levels	finngen_R12_L12_ATOPIC	rs7029211	T	C	-0.27916	0.0605491	4.01752e-06	0.983056	0.00257802	21.2513	0.00512583	0.0643245	0.936486	0.995547
2-hydroxyoctanoate levels	finngen_R12_L12_ATOPIC	rs72622236	C	A	-0.0740584	0.0160837	4.13367e-06	0.385805	0.00257143	21.1968	-0.0033947	0.00862309	0.69382	0.409692
2-hydroxyoctanoate levels	finngen_R12_L12_ATOPIC	rs74637339	A	T	0.218791	0.0348214	3.31624e-10	0.0521596	0.00477753	39.4694	0.0178615	0.0151333	0.23789	0.0852869
2-hydroxyoctanoate levels	finngen_R12_L12_ATOPIC	rs76619244	C	G	0.297392	0.0628958	2.26377e-06	0.0156997	0.00271115	22.3517	0.0442598	0.0521423	0.395978	0.00671256
2-hydroxyoctanoate levels	finngen_R12_L12_ATOPIC	rs77585588	A	G	0.452071	0.0895868	4.50745e-07	0.00748539	0.00308674	25.4577	-0.0536309	0.0528274	0.310005	0.00681251
Homocitrulline levels	finngen_R12_L12_ATOPIC	rs117283049	G	T	-0.187452	0.0408701	4.50664e-06	0.0356159	0.00262329	21.031	0.0108729	0.0183051	0.552523	0.0559388
Homocitrulline levels	finngen_R12_L12_ATOPIC	rs12490555	T	C	0.0844343	0.0180873	3.03917e-06	0.233488	0.00271724	21.7862	-0.00480487	0.00974246	0.621879	0.252316
Homocitrulline levels	finngen_R12_L12_ATOPIC	rs138767120	G	C	-0.208734	0.0445316	2.76799e-06	0.0298171	0.00273954	21.9655	-0.0260901	0.0262451	0.320176	0.0264782
Homocitrulline levels	finngen_R12_L12_ATOPIC	rs148170430	C	T	0.482554	0.0941732	2.98948e-07	0.00661459	0.00327214	26.25	0.00137945	0.0339508	0.96759	0.0167789
Homocitrulline levels	finngen_R12_L12_ATOPIC	rs148874160	A	G	0.253526	0.0529352	1.67306e-06	0.0209967	0.00285977	22.9323	-0.00124975	0.0376756	0.973538	0.0129564
Homocitrulline levels	finngen_R12_L12_ATOPIC	rs149152049	A	C	-0.281055	0.0612479	4.45782e-06	0.0157189	0.00262589	21.0519	-0.00630694	0.0410634	0.877933	0.0114256
Homocitrulline levels	finngen_R12_L12_ATOPIC	rs17011873	C	T	-0.0849946	0.0183847	3.78013e-06	0.21935	0.0026652	21.3679	0.00842562	0.012003	0.482703	0.148429
Homocitrulline levels	finngen_R12_L12_ATOPIC	rs200399858	T	C	-0.120814	0.0151785	1.72668e-15	0.507921	0.00785903	63.3386	0.026918	0.00846704	0.00147703	0.527435
Homocitrulline levels	finngen_R12_L12_ATOPIC	rs2727548	A	G	-0.0708743	0.0154929	4.77032e-06	0.506254	0.00260973	20.922	0.00492422	0.00859366	0.566641	0.428323
Homocitrulline levels	finngen_R12_L12_ATOPIC	rs3211568	A	G	0.08928	0.0193344	3.88059e-06	0.192497	0.00265894	21.3176	-0.0229424	0.0145044	0.113706	0.0959814
Homocitrulline levels	finngen_R12_L12_ATOPIC	rs4390625	G	A	-0.0943027	0.0172638	4.69609e-08	0.740662	0.00371687	29.8309	0.00274086	0.0111026	0.805012	0.822082
Homocitrulline levels	finngen_R12_L12_ATOPIC	rs6736866	G	C	-0.0830696	0.017955	3.71801e-06	0.230629	0.00266914	21.3996	0.0101183	0.0104076	0.33095	0.20792
Homocitrulline levels	finngen_R12_L12_ATOPIC	rs74251908	T	C	0.197529	0.0418217	2.32261e-06	0.034294	0.00278142	22.3023	-0.0158254	0.0269089	0.556457	0.0260326
Homocitrulline levels	finngen_R12_L12_ATOPIC	rs75459253	A	G	0.224504	0.0458815	9.92442e-07	0.028192	0.00298465	23.9367	0.0489852	0.0228549	0.0320885	0.035629
Homocitrulline levels	finngen_R12_L12_ATOPIC	rs8025295	G	C	0.0862129	0.0184313	2.90351e-06	0.775299	0.00272813	21.8738	-0.00869016	0.0101245	0.39071	0.773952
Homocitrulline levels	finngen_R12_L12_ATOPIC	rs8101881	T	C	0.254197	0.0152966	5.17004e-62	0.606808	0.0333755	276.085	-0.00668607	0.009066	0.460825	0.677675
Indoleacetate levels	finngen_R12_L12_ATOPIC	rs10999904	A	G	-0.134401	0.0257002	1.69892e-07	0.0982241	0.00332086	27.3417	0.00169666	0.0137159	0.901553	0.106902
Indoleacetate levels	finngen_R12_L12_ATOPIC	rs11575549	T	C	-0.37948	0.056925	2.62308e-11	0.0179246	0.00538505	44.4289	0.00518583	0.0438925	0.90595	0.00962009
Indoleacetate levels	finngen_R12_L12_ATOPIC	rs11889711	T	C	-0.0719998	0.0157071	4.56382e-06	0.620089	0.00255342	21.007	0.0100775	0.00878684	0.251427	0.634741
Indoleacetate levels	finngen_R12_L12_ATOPIC	rs138960177	T	C	0.204895	0.0426063	1.51653e-06	0.0350566	0.00280967	23.1211	-0.0544254	0.0235551	0.0208574	0.037569
Indoleacetate levels	finngen_R12_L12_ATOPIC	rs146089696	C	A	-0.227745	0.048348	2.47072e-06	0.0258431	0.00269607	22.1837	-0.00798809	0.0441038	0.856273	0.0095864
Indoleacetate levels	finngen_R12_L12_ATOPIC	rs1479	G	T	0.0905519	0.0192077	2.42479e-06	0.197771	0.00270043	22.2197	-0.0201866	0.00981713	0.0397576	0.249747
Indoleacetate levels	finngen_R12_L12_ATOPIC	rs184875464	T	C	0.525364	0.102005	2.59993e-07	0.00561386	0.00322136	26.5199	-0.0619354	0.127943	0.628326	0.00109393
Indoleacetate levels	finngen_R12_L12_ATOPIC	rs35291122	A	G	-0.220159	0.0457359	1.48155e-06	0.0289393	0.00281512	23.1661	0.0495462	0.0236878	0.0364712	0.0334787
Indoleacetate levels	finngen_R12_L12_ATOPIC	rs41280729	G	A	-0.148381	0.0323839	4.6066e-06	0.0591969	0.00255124	20.989	0.0112487	0.019003	0.553888	0.0523078
Indoleacetate levels	finngen_R12_L12_ATOPIC	rs4584428	T	G	0.109808	0.0239353	4.48109e-06	0.11603	0.00255765	21.0419	0.00374339	0.0117471	0.749979	0.155575
Indoleacetate levels	finngen_R12_L12_ATOPIC	rs72551330	C	T	0.303539	0.0629629	1.42903e-06	0.0147633	0.00282354	23.2356	-0.0021447	0.0345667	0.950527	0.015716
Indoleacetate levels	finngen_R12_L12_ATOPIC	rs72663013	T	G	-0.282142	0.0546119	2.38756e-07	0.0196341	0.00324126	26.6843	-0.0561993	0.0450645	0.212366	0.00926166
Indoleacetate levels	finngen_R12_L12_ATOPIC	rs73152633	T	C	0.179659	0.0383524	2.80725e-06	0.0404457	0.00266634	21.9385	0.00142846	0.0159184	0.928497	0.0759636
Indoleacetate levels	finngen_R12_L12_ATOPIC	rs76522692	G	A	-0.220452	0.0473306	3.19771e-06	0.0266439	0.00263609	21.6889	0.0107627	0.016155	0.505275	0.0743851
Indoleacetate levels	finngen_R12_L12_ATOPIC	rs77535679	A	G	0.272146	0.0527254	2.4488e-07	0.021052	0.00323534	26.6353	-0.0285779	0.0560812	0.610344	0.00582856
Indoleacetate levels	finngen_R12_L12_ATOPIC	rs78906653	T	C	-0.144801	0.0290437	6.17592e-07	0.0749114	0.00301918	24.8504	0.0338014	0.0174347	0.0525327	0.063165
Indoleacetate levels	finngen_R12_L12_ATOPIC	rs79441299	T	C	0.29338	0.0638741	4.36696e-06	0.014453	0.00256365	21.0914	-0.0339675	0.0187139	0.0695088	0.0531464
Indoleacetate levels	finngen_R12_L12_ATOPIC	rs8061485	C	T	-0.0845625	0.0169225	5.82136e-07	0.279379	0.00303298	24.9644	-0.0176271	0.00930018	0.0580457	0.29325
Indoleacetate levels	finngen_R12_L12_ATOPIC	rs9866361	A	G	0.0952028	0.0206127	3.86264e-06	0.164093	0.00259218	21.3267	-0.0206104	0.0116373	0.0765491	0.157857
1-linoleoylglycerol (18:2) levels	finngen_R12_L12_ATOPIC	rs10072491	T	C	-0.17568	0.038446	4.88843e-06	0.0420795	0.00253624	20.8755	0.0148735	0.0214511	0.488079	0.0410171
1-linoleoylglycerol (18:2) levels	finngen_R12_L12_ATOPIC	rs114473062	T	C	0.226158	0.049117	4.135e-06	0.025608	0.00257508	21.196	0.0567665	0.0483898	0.240751	0.00790065
1-linoleoylglycerol (18:2) levels	finngen_R12_L12_ATOPIC	rs17410962	A	G	-0.11411	0.0235805	1.30378e-06	0.120383	0.00284352	23.4118	-0.00835331	0.0145049	0.564686	0.0943494
1-linoleoylglycerol (18:2) levels	finngen_R12_L12_ATOPIC	rs62385039	G	A	-0.258001	0.0552286	2.98985e-06	0.0201079	0.00265041	21.8177	0.0215785	0.0376129	0.56617	0.013243
1-linoleoylglycerol (18:2) levels	finngen_R12_L12_ATOPIC	rs75445316	T	C	0.241198	0.049473	1.0862e-06	0.024875	0.00288607	23.7632	-0.0632364	0.0352981	0.0732133	0.0156618
1-linoleoylglycerol (18:2) levels	finngen_R12_L12_ATOPIC	rs77982886	G	A	0.316857	0.0635267	6.10775e-07	0.0152346	0.00302031	24.8719	0.00665706	0.0614449	0.913725	0.00505309
1-linoleoylglycerol (18:2) levels	finngen_R12_L12_ATOPIC	rs964184	C	G	-0.116525	0.0229017	3.6178e-07	0.868723	0.00314258	25.882	0.0137648	0.0120561	0.253566	0.855365
2-linoleoylglycerol (18:2) levels	finngen_R12_L12_ATOPIC	rs111764634	A	C	0.160187	0.03428	2.96979e-06	0.0711024	0.00341196	21.8291	0.0167832	0.0224216	0.454142	0.0375934
2-linoleoylglycerol (18:2) levels	finngen_R12_L12_ATOPIC	rs11552067	A	G	0.0845951	0.0181892	3.30593e-06	0.587463	0.00337993	21.6236	0.00957117	0.00852498	0.261556	0.534681
2-linoleoylglycerol (18:2) levels	finngen_R12_L12_ATOPIC	rs12498693	A	C	-0.140175	0.0306696	4.86572e-06	0.0908947	0.00326453	20.8828	-0.0196217	0.0146873	0.18156	0.0923032
2-linoleoylglycerol (18:2) levels	finngen_R12_L12_ATOPIC	rs190199861	G	A	0.297064	0.0645441	4.17461e-06	0.018813	0.00331026	21.1763	-0.0204781	0.0231451	0.376282	0.035081
2-linoleoylglycerol (18:2) levels	finngen_R12_L12_ATOPIC	rs4946146	T	C	0.311867	0.0660179	2.31267e-06	0.0182161	0.0034867	22.309	-0.0234392	0.0376202	0.533251	0.0129492
2-linoleoylglycerol (18:2) levels	finngen_R12_L12_ATOPIC	rs4972489	C	A	0.109484	0.0215719	3.86888e-07	0.219483	0.00402244	25.7507	0.000693866	0.00989285	0.944084	0.244029
2-linoleoylglycerol (18:2) levels	finngen_R12_L12_ATOPIC	rs56327721	T	C	-0.132143	0.0284005	3.27423e-06	0.106214	0.00338283	21.6421	-0.00643488	0.018594	0.729288	0.0561272
2-linoleoylglycerol (18:2) levels	finngen_R12_L12_ATOPIC	rs59927118	T	C	0.0964238	0.0209287	4.0802e-06	0.233493	0.00331708	21.2201	-0.0169252	0.0108057	0.117274	0.191022
2-linoleoylglycerol (18:2) levels	finngen_R12_L12_ATOPIC	rs7643986	C	T	0.237339	0.0507469	2.91221e-06	0.0314905	0.00341781	21.8667	-0.00255723	0.0253513	0.919652	0.0287097
2-linoleoylglycerol (18:2) levels	finngen_R12_L12_ATOPIC	rs77599553	A	T	-0.26624	0.0570875	3.10541e-06	0.024663	0.00339861	21.7434	0.0263628	0.0542097	0.626747	0.00623175
2-linoleoylglycerol (18:2) levels	finngen_R12_L12_ATOPIC	rs952263	T	G	0.0960714	0.0209226	4.39555e-06	0.231638	0.00329488	21.0776	0.00828709	0.0114918	0.470829	0.164691
Indolepropionate levels	finngen_R12_L12_ATOPIC	rs11681248	T	C	-0.0861776	0.01577	4.63824e-08	0.629022	0.00364939	29.8551	-0.0222898	0.00874795	0.0108343	0.620089
Indolepropionate levels	finngen_R12_L12_ATOPIC	rs117276795	A	G	0.356183	0.0769361	3.66377e-06	0.0103757	0.00262197	21.4279	0.0990583	0.0322539	0.00213196	0.016961
Indolepropionate levels	finngen_R12_L12_ATOPIC	rs198260	A	G	0.22816	0.048609	2.68214e-06	0.97371	0.00269498	22.0262	-0.0227179	0.030417	0.455136	0.980358
Indolepropionate levels	finngen_R12_L12_ATOPIC	rs8061485	C	T	-0.175473	0.0171848	1.7712e-24	0.278471	0.0126269	104.238	-0.0176271	0.00930018	0.0580457	0.29325
Indolepropionate levels	finngen_R12_L12_ATOPIC	rs853154	C	G	0.102766	0.0214138	1.59433e-06	0.156615	0.00281688	23.0253	0.00590152	0.0103485	0.568489	0.213941
Indolepropionate levels	finngen_R12_L12_ATOPIC	rs9432398	G	A	0.221475	0.0445422	6.61795e-07	0.0316989	0.00302325	24.7172	0.067464	0.0311098	0.0301148	0.0192316
Indolepropionate levels	finngen_R12_L12_ATOPIC	rs9565718	A	T	-0.0847838	0.0167172	3.94378e-07	0.630251	0.00314495	25.7153	-0.00241636	0.00872301	0.781774	0.62071
Threonate levels	finngen_R12_L12_ATOPIC	rs111498995	T	A	0.275959	0.0591476	3.07719e-06	0.0168734	0.00266346	21.7625	0.0209701	0.0245656	0.393307	0.0311696
Threonate levels	finngen_R12_L12_ATOPIC	rs149656965	T	C	-0.320596	0.0696557	4.17282e-06	0.0120586	0.00259218	21.1786	0.0206238	0.0156432	0.187373	0.080149
Threonate levels	finngen_R12_L12_ATOPIC	rs2394872	C	A	-0.121016	0.0261549	3.71226e-06	0.0928766	0.00261957	21.4029	-0.0495113	0.015612	0.00151726	0.0823619
Threonate levels	finngen_R12_L12_ATOPIC	rs4783107	C	T	-0.116779	0.0239738	1.10964e-06	0.886875	0.00290257	23.7219	0.0136186	0.0135146	0.313601	0.887486
Threonate levels	finngen_R12_L12_ATOPIC	rs535146	A	T	0.0748445	0.0158705	2.40582e-06	0.384514	0.0027211	22.2347	-0.0126952	0.00897961	0.157426	0.341491
Threonate levels	finngen_R12_L12_ATOPIC	rs567440118	A	G	-0.484057	0.102614	2.39029e-06	0.00560552	0.00272261	22.2471	-0.00617024	0.0585325	0.916046	0.00530322
Threonate levels	finngen_R12_L12_ATOPIC	rs62381620	G	T	-0.293756	0.0441641	2.90219e-11	0.0304893	0.0053985	44.2311	-0.0149938	0.0248496	0.546253	0.0301935
Threonate levels	finngen_R12_L12_ATOPIC	rs75194109	C	T	-0.397999	0.0851016	2.9145e-06	0.00818764	0.00267617	21.8666	0.0249484	0.0218576	0.2537	0.0388767
Threonate levels	finngen_R12_L12_ATOPIC	rs77181656	T	C	-0.318701	0.066826	1.85035e-06	0.0133923	0.00278263	22.7389	0.0288244	0.0313089	0.357235	0.0192278
Threonate levels	finngen_R12_L12_ATOPIC	rs78263978	A	G	-0.22873	0.0484595	2.35808e-06	0.02583	0.00272579	22.2732	0.0159634	0.0260355	0.539784	0.0279872
Threonate levels	finngen_R12_L12_ATOPIC	rs7875568	G	T	-0.255385	0.0546341	2.94733e-06	0.0196633	0.00267356	21.8452	-0.024636	0.019281	0.201342	0.0507039
Threonate levels	finngen_R12_L12_ATOPIC	rs7960425	C	G	0.238798	0.0488539	1.01868e-06	0.024852	0.00292268	23.8867	-0.059518	0.0303514	0.0498827	0.0202283
Threonate levels	finngen_R12_L12_ATOPIC	rs80179348	T	A	-0.319612	0.066975	1.82303e-06	0.0133227	0.00278611	22.7674	-0.00108434	0.0295783	0.970756	0.0216081
N-acetylglycine levels	finngen_R12_L12_ATOPIC	rs1047891	A	C	0.381478	0.0157461	1.16081e-129	0.307889	0.0664188	586.797	0.00980372	0.00906057	0.279244	0.322292
N-acetylglycine levels	finngen_R12_L12_ATOPIC	rs10757444	A	G	0.080588	0.0163581	8.37259e-07	0.69497	0.00293322	24.2644	-0.0165154	0.00883556	0.0615956	0.641898
N-acetylglycine levels	finngen_R12_L12_ATOPIC	rs11108842	G	T	-0.347252	0.0751899	3.86845e-06	0.00985641	0.00257867	21.3238	0.00220811	0.0691528	0.974527	0.00385994
N-acetylglycine levels	finngen_R12_L12_ATOPIC	rs12233751	C	A	-0.107576	0.021548	5.96375e-07	0.140374	0.00301199	24.9179	0.00114706	0.0136788	0.93317	0.107301
N-acetylglycine levels	finngen_R12_L12_ATOPIC	rs141342711	T	C	0.156311	0.0326222	1.65503e-06	0.0552779	0.00277518	22.9534	0.00109914	0.0264783	0.966889	0.0265892
N-acetylglycine levels	finngen_R12_L12_ATOPIC	rs144831076	C	T	-0.284047	0.056482	4.93093e-07	0.0180032	0.00305617	25.2845	-0.0312857	0.0446105	0.48311	0.00961456
N-acetylglycine levels	finngen_R12_L12_ATOPIC	rs16824802	T	C	0.0978791	0.0188923	2.20805e-07	0.201151	0.00324299	26.8352	0.0148302	0.0109646	0.176197	0.182435
N-acetylglycine levels	finngen_R12_L12_ATOPIC	rs243795	C	T	0.0882873	0.0184131	1.62837e-06	0.208481	0.00277895	22.9846	-0.000820042	0.0121241	0.946074	0.143449
N-acetylglycine levels	finngen_R12_L12_ATOPIC	rs358908	C	T	-0.0883162	0.0172318	2.97225e-07	0.258424	0.00317384	26.2612	0.0147517	0.00935862	0.114963	0.288188
N-acetylglycine levels	finngen_R12_L12_ATOPIC	rs596603	G	T	-0.115999	0.0149808	9.69793e-15	0.572668	0.00721506	59.9423	0.00654687	0.00851912	0.442196	0.554798
N-acetylglycine levels	finngen_R12_L12_ATOPIC	rs75446748	C	T	-0.100817	0.0215403	2.86322e-06	0.142724	0.00264825	21.9007	-0.015281	0.010052	0.128463	0.23171
N-acetylglycine levels	finngen_R12_L12_ATOPIC	rs78829102	A	G	0.188424	0.0402532	2.85524e-06	0.035272	0.0026489	21.9062	-0.00577679	0.0227614	0.799652	0.0365398
N-acetylglycine levels	finngen_R12_L12_ATOPIC	rs9614932	T	C	-0.101483	0.0214974	2.35019e-06	0.143251	0.00269395	22.2797	-0.00136074	0.0121612	0.910909	0.140076
N-acetylglycine levels	finngen_R12_L12_ATOPIC	rs9821781	A	G	0.0826592	0.0152654	6.13598e-08	0.560748	0.00354137	29.313	-0.000793945	0.00858965	0.926356	0.58022
Glycolithocholate levels	finngen_R12_L12_ATOPIC	rs11101389	A	T	-0.0917167	0.0190277	1.43433e-06	0.268308	0.00323538	23.2275	0.019265	0.00972295	0.0475467	0.252811
Glycolithocholate levels	finngen_R12_L12_ATOPIC	rs12662646	A	G	-0.165539	0.0347192	1.86115e-06	0.0603497	0.00316587	22.7269	0.00803718	0.0180975	0.656968	0.0591356
Glycolithocholate levels	finngen_R12_L12_ATOPIC	rs146058026	G	C	-0.350809	0.0764568	4.46812e-06	0.0120152	0.00293253	21.0469	-0.0179391	0.0295645	0.543999	0.0241175
Glycolithocholate levels	finngen_R12_L12_ATOPIC	rs146355728	T	G	-0.424019	0.0914518	3.54301e-06	0.00830869	0.00299428	21.4914	0.0203749	0.0289127	0.480995	0.0222266
Glycolithocholate levels	finngen_R12_L12_ATOPIC	rs16982178	A	G	-0.111062	0.0236265	2.5924e-06	0.143877	0.00307753	22.0908	0.0233738	0.0107992	0.0304327	0.188768
Glycolithocholate levels	finngen_R12_L12_ATOPIC	rs296366	C	T	-0.0945409	0.0194924	1.23367e-06	0.754105	0.00327561	23.5173	-0.00593582	0.0101903	0.56023	0.778855
Glycolithocholate levels	finngen_R12_L12_ATOPIC	rs60850040	C	T	-0.154409	0.0332636	3.4508e-06	0.0656601	0.0030013	21.542	0.012266	0.013592	0.366822	0.109375
Glycolithocholate levels	finngen_R12_L12_ATOPIC	rs6810998	T	C	-0.151927	0.0297616	3.31142e-07	0.0889636	0.00362733	26.0517	0.0276832	0.0152245	0.0690129	0.0869187
Glycolithocholate levels	finngen_R12_L12_ATOPIC	rs6823721	T	C	-0.0756087	0.0164302	4.18858e-06	0.520367	0.00294974	21.1708	0.00611914	0.00874117	0.483905	0.616809
Glycolithocholate levels	finngen_R12_L12_ATOPIC	rs73918203	A	G	-0.179866	0.0388237	3.60609e-06	0.0496689	0.00298959	21.4577	0.0130746	0.0210786	0.535074	0.0417997
Glycolithocholate levels	finngen_R12_L12_ATOPIC	rs77376288	C	T	0.42291	0.0866346	1.05259e-06	0.00937194	0.00331801	23.8227	-0.015247	0.0176672	0.388132	0.0615357
Glycolithocholate levels	finngen_R12_L12_ATOPIC	rs79407744	A	G	0.360499	0.0784962	4.37829e-06	0.0115007	0.00293793	21.0858	0.0341955	0.0751145	0.648933	0.00330972
EDTA levels	finngen_R12_L12_ATOPIC	rs116301309	A	C	-0.315234	0.0672785	2.79271e-06	0.0125152	0.00265756	21.9487	0.0116749	0.0243975	0.632274	0.0306641
EDTA levels	finngen_R12_L12_ATOPIC	rs11688483	G	A	-0.0751194	0.0163022	4.06695e-06	0.310804	0.00257051	21.2279	0.00272825	0.0093401	0.77021	0.291529
EDTA levels	finngen_R12_L12_ATOPIC	rs12831673	A	G	0.155271	0.0325321	1.8163e-06	0.055853	0.00275729	22.7746	0.0187473	0.0207727	0.366793	0.0435492
EDTA levels	finngen_R12_L12_ATOPIC	rs149452470	G	C	0.268339	0.0583171	4.19693e-06	0.0166054	0.00256322	21.1675	0.0184925	0.0357171	0.604633	0.0146755
EDTA levels	finngen_R12_L12_ATOPIC	rs183037566	A	G	0.352731	0.0751141	2.65388e-06	0.00997203	0.00266937	22.0465	-0.0175686	0.0282304	0.533724	0.0232234
EDTA levels	finngen_R12_L12_ATOPIC	rs2435388	G	A	-0.0823434	0.0178025	3.73883e-06	0.765692	0.00258997	21.389	-0.0202776	0.010631	0.0564677	0.801187
EDTA levels	finngen_R12_L12_ATOPIC	rs57900160	G	C	-0.0804207	0.0172759	3.23875e-06	0.257555	0.00262325	21.6645	-0.00667042	0.0103201	0.518053	0.215421
EDTA levels	finngen_R12_L12_ATOPIC	rs79242179	A	G	-0.329439	0.0689279	1.75756e-06	0.0120423	0.00276492	22.8378	0.0457372	0.057624	0.427359	0.00558759
1-methylhistidine levels	finngen_R12_L12_ATOPIC	rs11133665	A	G	0.156172	0.0164769	2.58604e-21	0.291059	0.0108031	89.8152	-0.0108886	0.0100243	0.277377	0.23552
1-methylhistidine levels	finngen_R12_L12_ATOPIC	rs140416084	A	G	-0.12314	0.0242476	3.80516e-07	0.105825	0.00312545	25.7843	0.00751998	0.0146277	0.607186	0.0929948
1-methylhistidine levels	finngen_R12_L12_ATOPIC	rs148226190	G	T	-0.331065	0.0702443	2.4404e-06	0.0116579	0.00269305	22.2075	0.0354726	0.0473711	0.453963	0.008628
1-methylhistidine levels	finngen_R12_L12_ATOPIC	rs1670276	C	T	0.109213	0.0224365	1.12929e-06	0.129835	0.00287211	23.6882	0.00332374	0.0117005	0.776358	0.156872
1-methylhistidine levels	finngen_R12_L12_ATOPIC	rs1990897	G	T	0.0781977	0.0159956	1.01505e-06	0.321116	0.00289693	23.8936	-0.0109779	0.0092628	0.235955	0.299514
1-methylhistidine levels	finngen_R12_L12_ATOPIC	rs35042303	T	C	0.169952	0.0300921	1.62586e-08	0.0664537	0.00386259	31.8891	-0.00837882	0.0208575	0.687892	0.0436449
1-methylhistidine levels	finngen_R12_L12_ATOPIC	rs35285898	C	A	0.159332	0.0168676	3.51879e-21	0.262279	0.0107306	89.206	-0.00132553	0.0110896	0.904856	0.178427
1-methylhistidine levels	finngen_R12_L12_ATOPIC	rs4043681	G	A	0.130261	0.0260698	5.83352e-07	0.90818	0.00302586	24.9602	-0.0445835	0.0159518	0.0051917	0.924648
1-methylhistidine levels	finngen_R12_L12_ATOPIC	rs546649	T	C	-0.0736867	0.0152675	1.39027e-06	0.428694	0.00282375	23.2882	-0.00571329	0.00850343	0.501659	0.464513
1-methylhistidine levels	finngen_R12_L12_ATOPIC	rs56407361	T	C	0.143585	0.0313911	4.78341e-06	0.0585443	0.00253696	20.917	0.0185485	0.0142888	0.194249	0.0979848
1-methylhistidine levels	finngen_R12_L12_ATOPIC	rs6118747	G	A	-0.0916807	0.0182847	5.32895e-07	0.210838	0.00304696	25.1347	-0.00552112	0.0130351	0.671888	0.121543
1-methylhistidine levels	finngen_R12_L12_ATOPIC	rs7145174	A	G	0.167413	0.0364336	4.32686e-06	0.0434889	0.00256019	21.109	-0.0232573	0.0272586	0.393544	0.0252892
1-methylhistidine levels	finngen_R12_L12_ATOPIC	rs73154072	G	A	-0.27116	0.0593007	4.81645e-06	0.0161842	0.00253536	20.9038	-0.000304311	0.0427987	0.994327	0.0105714
1-methylhistidine levels	finngen_R12_L12_ATOPIC	rs7746774	G	A	-0.106907	0.021178	4.46461e-07	0.144242	0.00308824	25.4763	0.0125566	0.0141072	0.373422	0.101208
1-methylhistidine levels	finngen_R12_L12_ATOPIC	rs79479138	T	C	0.278813	0.0594002	2.6817e-06	0.0161908	0.00267116	22.0265	-0.0114469	0.0319281	0.719954	0.018501
1-methylhistidine levels	finngen_R12_L12_ATOPIC	rs80220760	G	A	0.287214	0.0604881	2.05169e-06	0.015379	0.00273334	22.5406	0.0447833	0.0305381	0.142519	0.019816
Citramalate levels	finngen_R12_L12_ATOPIC	rs1157094	A	C	-0.104351	0.0214635	1.16325e-06	0.819934	0.0033065	23.6304	-0.0156862	0.0117818	0.183063	0.84576
Citramalate levels	finngen_R12_L12_ATOPIC	rs116991170	T	C	0.268336	0.0579862	3.69963e-06	0.0207334	0.00299654	21.4085	-0.0117778	0.0337257	0.726922	0.0159236
Citramalate levels	finngen_R12_L12_ATOPIC	rs12900072	A	G	0.0775075	0.0166471	3.2256e-06	0.462872	0.00303324	21.6715	0.00395221	0.00887314	0.656021	0.353146
Citramalate levels	finngen_R12_L12_ATOPIC	rs142847889	G	C	0.528397	0.110597	1.77337e-06	0.00562272	0.00319345	22.8198	0.079486	0.0755924	0.293026	0.00320951
Citramalate levels	finngen_R12_L12_ATOPIC	rs188983534	A	G	-0.155646	0.0338062	4.14289e-06	0.0642616	0.00296625	21.1915	0.0141547	0.0186752	0.448484	0.0548299
Citramalate levels	finngen_R12_L12_ATOPIC	rs1889899	G	A	0.0900574	0.0170887	1.36415e-07	0.381116	0.00388281	27.7651	0.0178249	0.00876132	0.0419015	0.375788
Citramalate levels	finngen_R12_L12_ATOPIC	rs221084	T	C	0.108157	0.0235317	4.30193e-06	0.143109	0.00295619	21.1194	0.00614968	0.0134807	0.648258	0.11218
Citramalate levels	finngen_R12_L12_ATOPIC	rs41281112	T	C	-0.266851	0.0539977	7.7369e-07	0.0238865	0.00341599	24.4155	-0.0077694	0.0238772	0.744886	0.0326526
Citramalate levels	finngen_R12_L12_ATOPIC	rs62180249	T	C	0.0938403	0.0192855	1.13968e-06	0.263858	0.00331201	23.6698	0.00493795	0.0101409	0.626307	0.229316
Citramalate levels	finngen_R12_L12_ATOPIC	rs79981355	C	T	-0.12161	0.0260117	2.93676e-06	0.11165	0.00305834	21.8514	0.0295186	0.0161866	0.0682056	0.075889
3-hydroxydecanoate levels	finngen_R12_L12_ATOPIC	rs10445235	T	C	0.0823205	0.017876	4.12281e-06	0.761006	0.00256735	21.2017	0.0117923	0.0105635	0.264284	0.796913
3-hydroxydecanoate levels	finngen_R12_L12_ATOPIC	rs111528473	A	G	0.403688	0.0884272	4.99021e-06	0.00730105	0.00252318	20.836	0.0209806	0.0289359	0.468409	0.0223481
3-hydroxydecanoate levels	finngen_R12_L12_ATOPIC	rs114537113	T	C	-0.330467	0.071325	3.59954e-06	0.0114546	0.00259877	21.4619	0.0183289	0.0216087	0.396316	0.0409332
3-hydroxydecanoate levels	finngen_R12_L12_ATOPIC	rs144727225	T	C	-0.225369	0.0493589	4.97295e-06	0.0236938	0.00252398	20.8426	0.0260208	0.0352447	0.460337	0.015008
3-hydroxydecanoate levels	finngen_R12_L12_ATOPIC	rs148758368	T	A	0.370269	0.0808217	4.62085e-06	0.00863747	0.00254097	20.9833	-0.0416988	0.122617	0.7338	0.00125579
3-hydroxydecanoate levels	finngen_R12_L12_ATOPIC	rs28415528	A	G	-0.209871	0.016024	3.41299e-39	0.317899	0.0203957	171.497	-0.00470643	0.00950774	0.620593	0.270457
3-hydroxydecanoate levels	finngen_R12_L12_ATOPIC	rs299647	C	T	-0.0858123	0.0185046	3.52889e-06	0.20984	0.00260335	21.4998	0.00456237	0.0109324	0.676441	0.186191
3-hydroxydecanoate levels	finngen_R12_L12_ATOPIC	rs59627096	G	A	-0.0943227	0.0206078	4.71619e-06	0.161978	0.00253625	20.9442	0.0120545	0.0107164	0.260649	0.194301
3-hydroxydecanoate levels	finngen_R12_L12_ATOPIC	rs6844622	G	C	-0.0711572	0.0154677	4.21745e-06	0.580469	0.00256211	21.1583	-0.00113128	0.00865974	0.896062	0.602496
3-hydroxydecanoate levels	finngen_R12_L12_ATOPIC	rs80144245	C	T	-0.208918	0.0425154	8.9268e-07	0.032466	0.00292223	24.1409	0.010795	0.0211075	0.609051	0.0422672
1,3-dimethylurate levels	finngen_R12_L12_ATOPIC	rs10194878	C	T	0.0873181	0.0182519	1.72e-06	0.283293	0.00306516	22.881	0.00479809	0.00969539	0.620683	0.259303
1,3-dimethylurate levels	finngen_R12_L12_ATOPIC	rs1033930	T	G	0.0813366	0.0174666	3.21e-06	0.663938	0.0029046	21.679	-0.000998659	0.00853298	0.906832	0.557449
1,3-dimethylurate levels	finngen_R12_L12_ATOPIC	rs11101870	T	C	-0.120114	0.0228253	1.42e-07	0.152488	0.00370626	27.6846	0.0245025	0.0113394	0.0307079	0.169595
1,3-dimethylurate levels	finngen_R12_L12_ATOPIC	rs12855367	G	A	0.115901	0.02495	3.4e-06	0.12214	0.00289048	21.5733	0.00608652	0.0118537	0.607624	0.151771
1,3-dimethylurate levels	finngen_R12_L12_ATOPIC	rs188985963	T	C	0.511207	0.107882	2.15e-06	0.00588633	0.00300733	22.4481	-0.0216317	0.038615	0.575351	0.0119433
1,3-dimethylurate levels	finngen_R12_L12_ATOPIC	rs205788	T	C	-0.0972257	0.0210377	3.81e-06	0.792873	0.00286098	21.3525	0.0150268	0.0101342	0.138131	0.770297
1,3-dimethylurate levels	finngen_R12_L12_ATOPIC	rs226220	G	A	0.130753	0.0261663	5.82e-07	0.889334	0.00334317	24.9633	-0.00481603	0.012852	0.707861	0.875458
1,3-dimethylurate levels	finngen_R12_L12_ATOPIC	rs6859899	G	A	-0.10352	0.0224663	4.07e-06	0.157066	0.00284408	21.226	-0.00294525	0.0108114	0.785297	0.189518
1,3-dimethylurate levels	finngen_R12_L12_ATOPIC	rs7038710	G	A	-0.282261	0.0546831	2.45e-07	0.0228741	0.00356646	26.6366	-0.00709956	0.0318259	0.823477	0.0186859
1,3-dimethylurate levels	finngen_R12_L12_ATOPIC	rs72868316	A	G	0.342008	0.0487503	2.29e-12	0.0292732	0.00656825	49.2041	-0.0329356	0.0291758	0.258954	0.0229916
1,3-dimethylurate levels	finngen_R12_L12_ATOPIC	rs7699259	A	G	0.0805936	0.0166295	1.26e-06	0.472503	0.00314534	23.4815	0.00434036	0.0085183	0.610378	0.460014
1,3-dimethylurate levels	finngen_R12_L12_ATOPIC	rs78018441	A	G	-0.164796	0.0345099	1.79e-06	0.0605772	0.00305402	22.7976	5.38074e-05	0.0202915	0.997884	0.046707
1,3-dimethylurate levels	finngen_R12_L12_ATOPIC	rs78121311	G	T	-0.203071	0.0427853	2.07e-06	0.039261	0.00301709	22.5211	-0.031565	0.0219862	0.151095	0.0391944
Galactonate levels	finngen_R12_L12_ATOPIC	rs10965244	T	A	0.0909597	0.0197553	4.13827e-06	0.21717	0.00281194	21.1941	-0.00991045	0.0094645	0.295046	0.282653
Galactonate levels	finngen_R12_L12_ATOPIC	rs114843083	A	C	-0.27591	0.0596858	3.78756e-06	0.0184418	0.00283438	21.3637	-0.0739823	0.0568999	0.193526	0.00570518
Galactonate levels	finngen_R12_L12_ATOPIC	rs11668541	A	G	0.25389	0.0552438	4.3108e-06	0.0217245	0.00280158	21.1158	0.0296714	0.0279314	0.288102	0.024331
Galactonate levels	finngen_R12_L12_ATOPIC	rs116885105	A	T	-0.224184	0.0476035	2.48454e-06	0.0301982	0.00294137	22.1726	0.0036758	0.0185451	0.842881	0.0564215
Galactonate levels	finngen_R12_L12_ATOPIC	rs118097128	T	A	-0.202653	0.0427349	2.11518e-06	0.0369848	0.00298223	22.4815	0.033037	0.027995	0.23796	0.0239409
Galactonate levels	finngen_R12_L12_ATOPIC	rs144166724	T	C	-0.424108	0.085763	7.60954e-07	0.00891421	0.0032422	24.4477	-0.0100591	0.0278184	0.717651	0.0238022
Galactonate levels	finngen_R12_L12_ATOPIC	rs1446585	G	A	-0.121817	0.0166585	2.61978e-13	0.322523	0.00706258	53.4599	0.0208038	0.00896818	0.0203549	0.343896
Galactonate levels	finngen_R12_L12_ATOPIC	rs16956661	C	G	-0.16477	0.0310171	1.08296e-07	0.0713328	0.00373959	28.2123	-0.0176142	0.0149561	0.238907	0.0883381
Galactonate levels	finngen_R12_L12_ATOPIC	rs55947356	A	G	-0.532189	0.110189	1.36676e-06	0.00533903	0.0030932	23.3206	-0.0799237	0.0811929	0.324935	0.00274383
Galactonate levels	finngen_R12_L12_ATOPIC	rs6701658	G	A	-0.155143	0.0337346	4.24655e-06	0.0589528	0.00280537	21.1445	0.0183676	0.018192	0.31266	0.0579452
Galactonate levels	finngen_R12_L12_ATOPIC	rs73136572	C	T	0.177296	0.0385336	4.20303e-06	0.0445703	0.00280799	21.1643	-0.00637599	0.0145818	0.661925	0.09236
Galactonate levels	finngen_R12_L12_ATOPIC	rs75684329	A	T	-0.164546	0.033017	6.239e-07	0.0630576	0.0032928	24.8304	0.0225745	0.016222	0.164043	0.0746879
Galactonate levels	finngen_R12_L12_ATOPIC	rs78414202	A	G	-0.38065	0.0824987	3.94971e-06	0.00961795	0.00282376	21.2834	0.102142	0.113872	0.369726	0.0014495
Trigonelline levels	finngen_R12_L12_ATOPIC	rs114830966	A	G	-0.375581	0.0769197	1.04609e-06	0.0103465	0.0028739	23.8357	-0.0344922	0.0575468	0.548921	0.00563475
Trigonelline levels	finngen_R12_L12_ATOPIC	rs115151170	C	T	-0.338886	0.0722547	2.72995e-06	0.0115656	0.00265223	21.9923	0.0622069	0.0578247	0.282024	0.0055566
Trigonelline levels	finngen_R12_L12_ATOPIC	rs115520044	A	G	0.296117	0.0603473	9.2531e-07	0.0166484	0.00290227	24.0717	-0.0165514	0.0435647	0.704001	0.0100241
Trigonelline levels	finngen_R12_L12_ATOPIC	rs115558877	G	A	0.283083	0.0606415	3.03925e-06	0.0162034	0.00262745	21.7863	-0.00642434	0.0266571	0.809556	0.0266447
Trigonelline levels	finngen_R12_L12_ATOPIC	rs118074685	C	T	0.172201	0.0346761	6.83523e-07	0.0510204	0.0029724	24.655	0.0865606	0.0321475	0.00708957	0.0173061
Trigonelline levels	finngen_R12_L12_ATOPIC	rs1594297	A	G	0.243317	0.0498295	1.04486e-06	0.974151	0.00287416	23.8378	0.0196623	0.0233864	0.400486	0.966418
Trigonelline levels	finngen_R12_L12_ATOPIC	rs1601568	T	A	0.104566	0.0213989	1.02644e-06	0.85011	0.0028783	23.8722	-0.0149021	0.0132712	0.261484	0.883121
Trigonelline levels	finngen_R12_L12_ATOPIC	rs45603636	A	G	-0.392277	0.0769037	3.38053e-07	0.0102711	0.00313557	26.0127	-0.0100173	0.0223295	0.65371	0.0372787
Trigonelline levels	finngen_R12_L12_ATOPIC	rs62246138	A	G	-0.208306	0.0441862	2.42575e-06	0.0322933	0.0026795	22.219	0.0121664	0.0243966	0.617996	0.0317902
Trigonelline levels	finngen_R12_L12_ATOPIC	rs73328382	A	C	-0.470821	0.101083	3.19674e-06	0.00587879	0.00261582	21.6895	0.000820774	0.0168857	0.961232	0.0667351
Trigonelline levels	finngen_R12_L12_ATOPIC	rs77535466	C	A	-0.285605	0.060652	2.49049e-06	0.0162774	0.00267343	22.1685	-0.0006365	0.0246381	0.97939	0.0309544
Dodecanedioate levels	finngen_R12_L12_ATOPIC	rs11070743	T	C	0.0721838	0.0153097	2.4181e-06	0.578776	0.0026906	22.2249	-0.0139398	0.00881166	0.113655	0.633926
Dodecanedioate levels	finngen_R12_L12_ATOPIC	rs1126743	A	G	0.136271	0.0185101	1.81245e-13	0.791893	0.00653454	54.1856	0.00978267	0.0100528	0.330488	0.771388
Dodecanedioate levels	finngen_R12_L12_ATOPIC	rs114733295	T	G	0.278693	0.0604881	4.07714e-06	0.0156079	0.00256961	21.223	-0.049736	0.100158	0.619487	0.00197113
Dodecanedioate levels	finngen_R12_L12_ATOPIC	rs12662092	A	G	0.0970377	0.020626	2.54331e-06	0.153963	0.00267891	22.1282	0.00719916	0.0112005	0.520383	0.172532
Dodecanedioate levels	finngen_R12_L12_ATOPIC	rs146947505	A	G	0.287105	0.0585823	9.5409e-07	0.0162592	0.00290641	24.0128	-0.0093983	0.0312667	0.76373	0.0189733
Dodecanedioate levels	finngen_R12_L12_ATOPIC	rs148536062	C	G	-0.291786	0.0623865	2.91002e-06	0.0145678	0.0026477	21.8697	0.0331499	0.0409174	0.417846	0.0113078
Dodecanedioate levels	finngen_R12_L12_ATOPIC	rs184688493	A	C	0.181186	0.0359985	4.82502e-07	0.0451641	0.00306493	25.3265	-0.0263559	0.0238747	0.269624	0.0335769
Dodecanedioate levels	finngen_R12_L12_ATOPIC	rs192475369	T	A	0.269888	0.0575722	2.76128e-06	0.0167687	0.00265985	21.9703	0.0484945	0.0323153	0.133442	0.0183367
Dodecanedioate levels	finngen_R12_L12_ATOPIC	rs2351032	A	G	-0.0714967	0.0151331	2.3065e-06	0.478607	0.00270156	22.3157	-0.0126292	0.0084773	0.136285	0.514546
Dodecanedioate levels	finngen_R12_L12_ATOPIC	rs3123536	T	C	0.126379	0.0245728	2.7033e-07	0.89625	0.00319979	26.4445	0.0191578	0.0147309	0.193423	0.908945
Dodecanedioate levels	finngen_R12_L12_ATOPIC	rs34744504	G	T	-0.0814315	0.0156028	1.79863e-07	0.505166	0.00329473	27.2317	0.00419542	0.00863099	0.626905	0.57802
Dodecanedioate levels	finngen_R12_L12_ATOPIC	rs6024739	C	T	-0.082091	0.0179227	4.64338e-06	0.756911	0.00253953	20.9739	0.0179625	0.0100692	0.0744389	0.769626
Dodecanedioate levels	finngen_R12_L12_ATOPIC	rs73135319	T	C	0.0978948	0.0212543	4.10725e-06	0.145563	0.00256792	21.209	0.00530908	0.0116585	0.648835	0.156145
Dodecanedioate levels	finngen_R12_L12_ATOPIC	rs75648263	A	T	-0.15344	0.0325258	2.38773e-06	0.0564846	0.00269354	22.2493	0.0160091	0.0134974	0.235588	0.111251
Dodecanedioate levels	finngen_R12_L12_ATOPIC	rs79949294	T	G	-0.3048	0.0618631	8.34987e-07	0.014638	0.00293739	24.2695	-0.0298022	0.0403447	0.460096	0.010986
Dodecanedioate levels	finngen_R12_L12_ATOPIC	rs80102840	A	G	-0.270487	0.0576409	2.69718e-06	0.0173319	0.00266529	22.0154	0.148894	0.061327	0.0151876	0.00518331
Isobutyrylcarnitine (c4) levels	finngen_R12_L12_ATOPIC	rs10999904	A	G	-0.119035	0.0260573	4.91885e-06	0.0978539	0.00252527	20.8634	0.00169666	0.0137159	0.901553	0.106902
Isobutyrylcarnitine (c4) levels	finngen_R12_L12_ATOPIC	rs1171616	T	G	0.143846	0.0186464	1.21539e-14	0.769799	0.00716797	59.4977	0.0173269	0.0115748	0.134408	0.839673
Isobutyrylcarnitine (c4) levels	finngen_R12_L12_ATOPIC	rs118057342	A	G	-0.406794	0.0823501	7.81961e-07	0.00889593	0.00295156	24.3958	0.0772555	0.0406293	0.05724	0.0119301
Isobutyrylcarnitine (c4) levels	finngen_R12_L12_ATOPIC	rs137953078	C	T	0.356478	0.0762052	2.89864e-06	0.0103175	0.00264764	21.8772	-0.0341479	0.109622	0.755416	0.00197189
Isobutyrylcarnitine (c4) levels	finngen_R12_L12_ATOPIC	rs138449764	G	T	0.282029	0.061021	3.80354e-06	0.0162918	0.00258476	21.3562	-0.0578262	0.0485079	0.233222	0.00799928
Isobutyrylcarnitine (c4) levels	finngen_R12_L12_ATOPIC	rs17419942	T	C	-0.174599	0.0372747	2.81177e-06	0.045358	0.0026547	21.9356	0.00367333	0.0246367	0.881475	0.0316935
Isobutyrylcarnitine (c4) levels	finngen_R12_L12_ATOPIC	rs17876025	G	A	0.462622	0.096872	1.79167e-06	0.00642595	0.00275912	22.8008	0.0314186	0.0304516	0.302186	0.0205792
Isobutyrylcarnitine (c4) levels	finngen_R12_L12_ATOPIC	rs191926926	T	C	-0.262519	0.0554772	2.22293e-06	0.0199167	0.00270912	22.3865	-0.00847157	0.0285513	0.766685	0.0229359
Isobutyrylcarnitine (c4) levels	finngen_R12_L12_ATOPIC	rs192049058	A	C	-0.0881467	0.0182397	1.34712e-06	0.223096	0.00282529	23.3492	0.019094	0.0107235	0.0749825	0.197068
Isobutyrylcarnitine (c4) levels	finngen_R12_L12_ATOPIC	rs28504259	G	C	0.106097	0.0163475	8.57719e-11	0.352048	0.00508399	42.1112	-0.00168907	0.00927456	0.85549	0.319335
Isobutyrylcarnitine (c4) levels	finngen_R12_L12_ATOPIC	rs2938016	A	G	-0.100863	0.0220059	4.57318e-06	0.14177	0.00254211	21.0029	-0.00338442	0.0112751	0.76405	0.169243
Isobutyrylcarnitine (c4) levels	finngen_R12_L12_ATOPIC	rs4076181	T	C	0.0865338	0.0181584	1.88381e-06	0.249242	0.00274749	22.7045	0.00341916	0.0115987	0.768155	0.161152
Isobutyrylcarnitine (c4) levels	finngen_R12_L12_ATOPIC	rs4350602	T	C	0.101579	0.0173281	4.57168e-09	0.7305	0.00415158	34.3558	0.000717499	0.0102104	0.943977	0.777356
Isobutyrylcarnitine (c4) levels	finngen_R12_L12_ATOPIC	rs662138	G	C	-0.426307	0.0197773	4.72082e-103	0.174911	0.0533594	464.521	-0.000955424	0.0119607	0.936333	0.147182
Isobutyrylcarnitine (c4) levels	finngen_R12_L12_ATOPIC	rs7111570	T	C	0.775156	0.0463532	8.94066e-63	0.0276081	0.0328129	279.585	0.0195849	0.031418	0.533044	0.0192986
Isobutyrylcarnitine (c4) levels	finngen_R12_L12_ATOPIC	rs72754719	T	C	0.380179	0.081524	3.11034e-06	0.00894487	0.00263133	21.742	-0.0581018	0.0629031	0.355658	0.00467915
Isobutyrylcarnitine (c4) levels	finngen_R12_L12_ATOPIC	rs72758669	C	G	0.221719	0.0459139	1.37207e-06	0.0289582	0.00282101	23.3137	-0.0298808	0.0200511	0.136163	0.0463403
Isobutyrylcarnitine (c4) levels	finngen_R12_L12_ATOPIC	rs72778532	T	C	0.141234	0.0299006	2.31889e-06	0.0692925	0.00269935	22.3056	-0.0106515	0.0184104	0.562885	0.0567619
Isobutyrylcarnitine (c4) levels	finngen_R12_L12_ATOPIC	rs73212370	T	G	-0.152833	0.0330324	3.71425e-06	0.0582117	0.00259025	21.4017	-0.013343	0.021087	0.52689	0.043065
Isobutyrylcarnitine (c4) levels	finngen_R12_L12_ATOPIC	rs75005157	G	A	0.440409	0.0934244	2.42821e-06	0.00686096	0.00268867	22.217	-0.01166	0.073602	0.874127	0.00343125
Isobutyrylcarnitine (c4) levels	finngen_R12_L12_ATOPIC	rs76370801	T	A	0.137578	0.0291995	2.45692e-06	0.0750183	0.00268592	22.1943	0.0193699	0.0144362	0.179675	0.0960864
Isobutyrylcarnitine (c4) levels	finngen_R12_L12_ATOPIC	rs7759074	C	A	-0.100958	0.0204135	7.58954e-07	0.829783	0.00295852	24.4535	-0.0038731	0.0105664	0.713955	0.799354
Isobutyrylcarnitine (c4) levels	finngen_R12_L12_ATOPIC	rs79495512	C	T	0.139457	0.0271292	2.74045e-07	0.0877236	0.00319545	26.4181	-0.0137649	0.0129005	0.285968	0.123455
Isobutyrylcarnitine (c4) levels	finngen_R12_L12_ATOPIC	rs80254170	G	A	-0.397805	0.0286752	9.26033e-44	0.074915	0.0228149	192.408	-0.00142616	0.0166254	0.93164	0.0705292
3-methylxanthine levels	finngen_R12_L12_ATOPIC	rs111796206	T	C	-0.115436	0.0238656	1.31866e-06	0.123086	0.00288538	23.39	-0.00736177	0.0130675	0.573187	0.118903
3-methylxanthine levels	finngen_R12_L12_ATOPIC	rs112705243	A	G	0.376056	0.0783431	1.58577e-06	0.00981976	0.00284176	23.0354	-0.0842713	0.0456279	0.0647575	0.00941274
3-methylxanthine levels	finngen_R12_L12_ATOPIC	rs116892987	A	G	-0.365035	0.0708699	2.59412e-07	0.0123327	0.00327071	26.5239	0.000418243	0.0918973	0.996369	0.00241948
3-methylxanthine levels	finngen_R12_L12_ATOPIC	rs12627283	A	G	0.079183	0.0166425	1.95645e-06	0.336232	0.00279211	22.6318	0.00259301	0.00882511	0.768893	0.360367
3-methylxanthine levels	finngen_R12_L12_ATOPIC	rs139776	T	C	-0.0806676	0.0169773	2.01912e-06	0.331781	0.00278465	22.5711	0.0149007	0.00919143	0.104985	0.311782
3-methylxanthine levels	finngen_R12_L12_ATOPIC	rs180747702	T	C	-0.349902	0.0748375	2.93244e-06	0.0109154	0.00269651	21.8548	0.0156695	0.0318609	0.622855	0.0181769
3-methylxanthine levels	finngen_R12_L12_ATOPIC	rs34180124	A	T	-0.182911	0.0386325	2.19435e-06	0.0414807	0.00276498	22.4113	-0.0183384	0.0224945	0.414936	0.0369344
3-methylxanthine levels	finngen_R12_L12_ATOPIC	rs4239694	G	T	-0.0781726	0.0169873	4.18834e-06	0.311441	0.00261243	21.1716	-0.00905939	0.00863225	0.293956	0.411047
3-methylxanthine levels	finngen_R12_L12_ATOPIC	rs4510117	G	A	-0.0996801	0.0197508	4.49036e-07	0.810751	0.00314052	25.4648	0.0192854	0.0121066	0.111167	0.85449
3-methylxanthine levels	finngen_R12_L12_ATOPIC	rs56113850	C	T	0.102938	0.0155847	3.97426e-11	0.577247	0.00536707	43.6161	-0.00857327	0.00872357	0.32572	0.564566
3-methylxanthine levels	finngen_R12_L12_ATOPIC	rs6569661	G	A	-0.0890327	0.0177975	5.65788e-07	0.726704	0.00308574	25.0192	0.00423943	0.00913098	0.642439	0.680787
3-methylxanthine levels	finngen_R12_L12_ATOPIC	rs7485338	A	G	-0.0807483	0.0175523	4.21604e-06	0.685902	0.00261086	21.1588	0.00313604	0.0105721	0.766747	0.797881
3-methylxanthine levels	finngen_R12_L12_ATOPIC	rs78785915	G	A	-0.185265	0.0341153	5.61823e-08	0.0564376	0.00363435	29.4836	-0.0253053	0.0251536	0.314401	0.0299026
3-methylxanthine levels	finngen_R12_L12_ATOPIC	rs78937667	C	T	-0.191969	0.0373094	2.67058e-07	0.0456077	0.00326382	26.4678	0.0514269	0.038084	0.176902	0.0129766
3-methylxanthine levels	finngen_R12_L12_ATOPIC	rs79149266	T	A	0.325032	0.0696894	3.10111e-06	0.0126441	0.00268332	21.7476	0.00705294	0.041104	0.863762	0.0108942
3-methylxanthine levels	finngen_R12_L12_ATOPIC	rs79654336	A	G	-0.169477	0.0363027	3.03503e-06	0.047504	0.0026884	21.7889	-0.00816227	0.0171013	0.633156	0.0665296
3-hydroxylaurate levels	finngen_R12_L12_ATOPIC	rs10788817	G	C	0.107101	0.0152709	2.3263e-12	0.601933	0.00595842	49.1759	0.0126115	0.00882416	0.152947	0.643438
3-hydroxylaurate levels	finngen_R12_L12_ATOPIC	rs117212316	C	T	-0.458639	0.0981736	2.98702e-06	0.00591824	0.00265257	21.8196	-0.0567959	0.0653879	0.385067	0.00455792
3-hydroxylaurate levels	finngen_R12_L12_ATOPIC	rs144872231	T	C	-0.340328	0.0660982	2.62127e-07	0.0131837	0.00322021	26.5039	-0.128795	0.0605262	0.0333434	0.0051964
3-hydroxylaurate levels	finngen_R12_L12_ATOPIC	rs1500511	T	C	-0.079424	0.0155803	3.43741e-07	0.403034	0.0031568	25.9804	-0.0132363	0.00856738	0.122354	0.429874
3-hydroxylaurate levels	finngen_R12_L12_ATOPIC	rs6795560	T	C	-0.201114	0.0429259	2.79774e-06	0.0316332	0.00266781	21.9452	-0.00973658	0.0225862	0.666406	0.0366272
3-hydroxylaurate levels	finngen_R12_L12_ATOPIC	rs78085499	T	C	-0.214162	0.0459171	3.09984e-06	0.0269545	0.00264396	21.7485	0.0352241	0.041572	0.396827	0.0105507
3-hydroxylaurate levels	finngen_R12_L12_ATOPIC	rs78283788	C	A	0.300773	0.0637358	2.36933e-06	0.0142139	0.00270646	22.2641	0.0100454	0.067836	0.882277	0.00427312
Pyridoxate levels	finngen_R12_L12_ATOPIC	rs10769857	G	A	-0.0734024	0.0158516	3.64607e-06	0.372713	0.00264381	21.4371	-0.00420748	0.00902082	0.640916	0.326699
Pyridoxate levels	finngen_R12_L12_ATOPIC	rs11668053	G	A	0.0809662	0.0164631	8.74205e-07	0.367863	0.00298121	24.1811	0.00564493	0.00929097	0.543472	0.307169
Pyridoxate levels	finngen_R12_L12_ATOPIC	rs117284243	T	A	0.466933	0.0967734	1.39992e-06	0.0063197	0.00286982	23.275	0.00349875	0.0280763	0.900828	0.0231324
Pyridoxate levels	finngen_R12_L12_ATOPIC	rs12651574	T	A	0.0930846	0.0196272	2.10945e-06	0.19316	0.00277293	22.487	0.00680025	0.0104677	0.515924	0.20726
Pyridoxate levels	finngen_R12_L12_ATOPIC	rs139624237	A	G	-0.247876	0.0530119	2.92725e-06	0.0210683	0.0026956	21.8582	0.00958129	0.0693886	0.890176	0.00391404
Pyridoxate levels	finngen_R12_L12_ATOPIC	rs140718044	C	T	0.570211	0.118213	1.41004e-06	0.00396334	0.00286813	23.2613	0.0322016	0.200533	0.872424	0.00049593
Pyridoxate levels	finngen_R12_L12_ATOPIC	rs147773070	G	A	0.278218	0.0582232	1.76622e-06	0.0174281	0.00281488	22.8282	-0.0384139	0.0745148	0.606189	0.00336942
Pyridoxate levels	finngen_R12_L12_ATOPIC	rs149053219	A	G	0.359193	0.0742272	1.30424e-06	0.0109129	0.00288655	23.4111	-0.0167207	0.0355934	0.638519	0.0155581
Pyridoxate levels	finngen_R12_L12_ATOPIC	rs181087352	A	T	0.235882	0.050981	3.71262e-06	0.0230128	0.00263955	21.4025	-0.0337122	0.0210871	0.109885	0.0431207
Pyridoxate levels	finngen_R12_L12_ATOPIC	rs186411642	A	C	0.573174	0.120038	1.79751e-06	0.00408821	0.00281072	22.7944	-0.0486057	0.0301831	0.107318	0.0197861
Pyridoxate levels	finngen_R12_L12_ATOPIC	rs522043	A	G	0.101122	0.0212015	1.84611e-06	0.154834	0.00280442	22.7432	-0.0102074	0.0102331	0.318526	0.218375
Pyridoxate levels	finngen_R12_L12_ATOPIC	rs61577547	T	C	0.241647	0.0488327	7.48013e-07	0.025296	0.0030181	24.4813	-0.0337089	0.0341621	0.323773	0.0159013
Pyridoxate levels	finngen_R12_L12_ATOPIC	rs75590589	T	A	-0.116373	0.0251176	3.60149e-06	0.102041	0.00264669	21.4605	-0.0111512	0.0161719	0.490481	0.0738279
Pyridoxate levels	finngen_R12_L12_ATOPIC	rs780598	A	G	-0.112598	0.0237533	2.13418e-06	0.120056	0.00277022	22.465	-0.0157726	0.0164466	0.337548	0.0722009
Pyridoxate levels	finngen_R12_L12_ATOPIC	rs7918084	T	C	0.0720526	0.0155056	3.37002e-06	0.554942	0.00266238	21.5881	0.0199303	0.00851618	0.0192686	0.550063
Pyridoxate levels	finngen_R12_L12_ATOPIC	rs79879497	C	T	0.343209	0.0685362	5.50831e-07	0.0127475	0.00309057	25.0709	0.0881598	0.115655	0.445901	0.00144529
5-hydroxyhexanoate levels	finngen_R12_L12_ATOPIC	rs112156059	G	A	0.267691	0.0578881	3.75897e-06	0.0208245	0.00300405	21.378	-0.0477742	0.0287195	0.0962166	0.0224382
5-hydroxyhexanoate levels	finngen_R12_L12_ATOPIC	rs1323009	A	G	0.262208	0.0512087	3.04937e-07	0.0260931	0.00368068	26.2109	-0.0221643	0.0339104	0.513361	0.0160862
5-hydroxyhexanoate levels	finngen_R12_L12_ATOPIC	rs148641172	A	G	0.256697	0.0561793	4.89502e-06	0.0226241	0.00293318	20.8721	-0.0558446	0.0275092	0.0423536	0.023926
5-hydroxyhexanoate levels	finngen_R12_L12_ATOPIC	rs289558	T	C	-0.155393	0.0316191	8.90029e-07	0.924616	0.00339167	24.1458	0.0136391	0.0181193	0.451607	0.939362
5-hydroxyhexanoate levels	finngen_R12_L12_ATOPIC	rs36043527	C	T	-0.0889066	0.0180678	8.62225e-07	0.326017	0.00340019	24.2067	-0.0058573	0.00952867	0.538751	0.271879
5-hydroxyhexanoate levels	finngen_R12_L12_ATOPIC	rs67816826	T	C	0.159531	0.0335054	1.92303e-06	0.0697744	0.0031842	22.6641	0.0077329	0.0163351	0.635935	0.0757505
5-hydroxyhexanoate levels	finngen_R12_L12_ATOPIC	rs7136437	A	G	0.0830624	0.0181434	4.69215e-06	0.674274	0.00294453	20.9531	0.0085392	0.0091528	0.350841	0.684067
5-hydroxyhexanoate levels	finngen_R12_L12_ATOPIC	rs73232175	G	A	0.243472	0.0532321	4.78987e-06	0.024197	0.00293899	20.9136	0.0203516	0.0615602	0.74095	0.00508129
5-hydroxyhexanoate levels	finngen_R12_L12_ATOPIC	rs74891946	G	C	-0.12874	0.0275549	2.98107e-06	0.0993767	0.00306634	21.8226	0.0203508	0.0174544	0.243637	0.0634412
Gamma-glutamylvaline levels	finngen_R12_L12_ATOPIC	rs10982103	G	C	-0.252349	0.0524762	1.51813e-06	0.0212088	0.00281937	23.1192	-0.0556909	0.0515272	0.279783	0.00709573
Gamma-glutamylvaline levels	finngen_R12_L12_ATOPIC	rs139358701	T	C	-0.368954	0.0805634	4.65691e-06	0.00882461	0.00255774	20.9683	0.0132569	0.01705	0.436846	0.0657401
Gamma-glutamylvaline levels	finngen_R12_L12_ATOPIC	rs190099951	G	T	0.257515	0.055444	3.40743e-06	0.0186663	0.00263058	21.567	-0.0393055	0.0414965	0.343537	0.0108819
Gamma-glutamylvaline levels	finngen_R12_L12_ATOPIC	rs200679552	A	T	-2.13686	0.391112	4.66716e-08	0.000367647	0.00363637	29.8431	-0.044879	0.0372864	0.228733	0.0134063
Gamma-glutamylvaline levels	finngen_R12_L12_ATOPIC	rs2169784	G	C	0.0801118	0.0166361	1.46805e-06	0.714498	0.00282722	23.1838	-0.0110028	0.010637	0.300953	0.801144
Gamma-glutamylvaline levels	finngen_R12_L12_ATOPIC	rs274554	C	T	-0.152825	0.020322	5.47033e-14	0.838569	0.00686694	56.5392	0.0527731	0.0127906	3.69216e-05	0.871104
Gamma-glutamylvaline levels	finngen_R12_L12_ATOPIC	rs34111586	C	T	-0.100291	0.0219644	4.96929e-06	0.13561	0.00254261	20.8439	0.015853	0.016867	0.347278	0.0687441
Gamma-glutamylvaline levels	finngen_R12_L12_ATOPIC	rs3755840	C	T	-0.144666	0.0298356	1.24223e-06	0.0679522	0.00286627	23.5048	-0.00430597	0.014714	0.769795	0.0918084
Gamma-glutamylvaline levels	finngen_R12_L12_ATOPIC	rs60482625	C	T	0.170607	0.0362727	2.55778e-06	0.0440024	0.00269749	22.1171	0.000150517	0.0159747	0.992482	0.0793922
Gamma-glutamylvaline levels	finngen_R12_L12_ATOPIC	rs62497379	A	G	0.221299	0.0462149	1.68042e-06	0.0292734	0.00279562	22.9239	0.0205484	0.0330825	0.534518	0.017121
Gamma-glutamylvaline levels	finngen_R12_L12_ATOPIC	rs6930584	A	G	0.0867954	0.0188615	4.1903e-06	0.201262	0.00258237	21.1707	-0.0076261	0.0101906	0.454251	0.226432
Gamma-glutamylvaline levels	finngen_R12_L12_ATOPIC	rs77864761	T	C	-0.226865	0.0450862	4.85886e-07	0.028512	0.00308607	25.3129	-0.00606254	0.0329352	0.853955	0.0168106
Gamma-glutamylvaline levels	finngen_R12_L12_ATOPIC	rs77943558	T	C	0.37862	0.0825629	4.52163e-06	0.00843492	0.00256461	21.0248	-0.0942103	0.0531308	0.0761991	0.00679066
Gamma-glutamylvaline levels	finngen_R12_L12_ATOPIC	rs78873744	A	G	-0.233028	0.0499864	3.13409e-06	0.0231946	0.00265009	21.7273	-0.0108212	0.0286034	0.705196	0.022688
Gamma-glutamylvaline levels	finngen_R12_L12_ATOPIC	rs78981419	G	A	-0.269883	0.0585437	4.02783e-06	0.0167156	0.00259157	21.2464	-0.0101905	0.0506474	0.840539	0.00699692
Gamma-glutamylvaline levels	finngen_R12_L12_ATOPIC	rs8051286	A	G	-0.103275	0.0210545	9.337e-07	0.153783	0.00293308	24.0544	0.00291926	0.011994	0.8077	0.147145
Gamma-glutamylvaline levels	finngen_R12_L12_ATOPIC	rs9710247	G	A	0.0707154	0.015176	3.16668e-06	0.52002	0.00264766	21.7074	0.0237663	0.00850769	0.00521399	0.459056
3-hydroxysebacate levels	finngen_R12_L12_ATOPIC	rs10028378	G	T	0.0996459	0.0214694	3.46238e-06	0.825977	0.00293222	21.5358	-0.00365617	0.0115971	0.75256	0.837851
3-hydroxysebacate levels	finngen_R12_L12_ATOPIC	rs1126742	G	A	-0.251503	0.023906	6.95003e-26	0.125154	0.0148851	110.651	0.000950392	0.0126156	0.939948	0.128268
3-hydroxysebacate levels	finngen_R12_L12_ATOPIC	rs113017771	C	G	0.392351	0.0797938	8.78543e-07	0.010011	0.00328982	24.1709	-0.17608	0.0933183	0.0591766	0.00211724
3-hydroxysebacate levels	finngen_R12_L12_ATOPIC	rs1153602	A	T	-0.0812575	0.0167246	1.18251e-06	0.336326	0.00321226	23.5992	-0.00694393	0.00904484	0.442652	0.32171
3-hydroxysebacate levels	finngen_R12_L12_ATOPIC	rs150942244	T	C	0.265696	0.0565046	2.57372e-06	0.02	0.00300944	22.1047	-0.0101469	0.0193622	0.600237	0.0515209
3-hydroxysebacate levels	finngen_R12_L12_ATOPIC	rs185853925	T	C	0.324786	0.0690059	2.51838e-06	0.0134541	0.00301511	22.1464	-0.0377422	0.0530695	0.47697	0.00662636
3-hydroxysebacate levels	finngen_R12_L12_ATOPIC	rs2837077	T	C	0.0782247	0.0160525	1.09884e-06	0.450339	0.00323139	23.7402	-0.00181961	0.00884821	0.837067	0.639619
3-hydroxysebacate levels	finngen_R12_L12_ATOPIC	rs6668000	A	G	0.0781327	0.0167975	3.29629e-06	0.630499	0.00294502	21.6301	-0.00440681	0.00855826	0.606611	0.553729
3-hydroxysebacate levels	finngen_R12_L12_ATOPIC	rs72817577	T	C	-0.235596	0.047502	7.0599e-07	0.0282864	0.00334694	24.592	-0.0685115	0.0550778	0.213535	0.0062288
3-hydroxysebacate levels	finngen_R12_L12_ATOPIC	rs7542137	T	C	0.103358	0.0161578	1.58688e-10	0.603252	0.00555516	40.9077	0.0126191	0.00882413	0.152699	0.643437
3-hydroxysebacate levels	finngen_R12_L12_ATOPIC	rs75995468	T	C	0.11364	0.0232304	9.98859e-07	0.138317	0.0032563	23.9238	0.00534289	0.0109578	0.625842	0.184124
3-hydroxysebacate levels	finngen_R12_L12_ATOPIC	rs79795772	A	G	-0.189938	0.0407287	3.109e-06	0.0396291	0.00296024	21.7422	0.0132709	0.0204312	0.51599	0.0453478
Propionylglycine levels	finngen_R12_L12_ATOPIC	rs1047891	A	C	0.358921	0.0172869	9.42979e-96	0.320777	0.0556808	430.968	0.00980372	0.00906057	0.279244	0.322292
Propionylglycine levels	finngen_R12_L12_ATOPIC	rs10502723	C	A	-0.107673	0.0216146	6.30866e-07	0.171601	0.00338276	24.8085	0.00402122	0.0117653	0.732512	0.15513
Propionylglycine levels	finngen_R12_L12_ATOPIC	rs113113237	A	G	0.155816	0.0312246	6.03244e-07	0.0741099	0.00339451	24.895	-0.0103052	0.0164115	0.530053	0.0715179
Propionylglycine levels	finngen_R12_L12_ATOPIC	rs117262899	C	T	-0.349129	0.0751643	3.40279e-06	0.0120258	0.00294233	21.569	0.147445	0.103191	0.153045	0.00186096
Propionylglycine levels	finngen_R12_L12_ATOPIC	rs139058708	A	G	0.336758	0.0732119	4.22937e-06	0.0129933	0.00288563	21.1521	-0.0018315	0.0194116	0.92483	0.049588
Propionylglycine levels	finngen_R12_L12_ATOPIC	rs144151801	C	T	-0.399674	0.0828737	1.41634e-06	0.00998073	0.00317119	23.252	-0.00846658	0.0206722	0.682127	0.0449355
Propionylglycine levels	finngen_R12_L12_ATOPIC	rs149451223	A	G	-0.138044	0.0299966	4.18492e-06	0.0821394	0.0028884	21.1725	0.00441995	0.0168824	0.793469	0.0678135
Propionylglycine levels	finngen_R12_L12_ATOPIC	rs183900347	G	A	0.408657	0.0828661	8.15844e-07	0.00996153	0.00331547	24.3134	-0.0299235	0.0359693	0.405455	0.014118
Propionylglycine levels	finngen_R12_L12_ATOPIC	rs2297442	C	T	-0.098395	0.0178947	3.82931e-08	0.288836	0.0041184	30.2258	0.00336893	0.00944242	0.721252	0.282642
Propionylglycine levels	finngen_R12_L12_ATOPIC	rs34312136	C	T	-0.0785527	0.0168524	3.14332e-06	0.387268	0.00296301	21.721	0.000132548	0.00870744	0.987855	0.388396
Propionylglycine levels	finngen_R12_L12_ATOPIC	rs568861	C	T	0.3317	0.072081	4.18904e-06	0.986788	0.00288813	21.1705	0.0530121	0.0359939	0.140803	0.986214
Propionylglycine levels	finngen_R12_L12_ATOPIC	rs60774377	C	T	0.116302	0.0163996	1.32409e-12	0.422212	0.00683209	50.2793	-0.00144059	0.0085735	0.866561	0.422287
Propionylglycine levels	finngen_R12_L12_ATOPIC	rs62395189	C	T	-0.0969247	0.0208577	3.3688e-06	0.210787	0.00294495	21.5882	0.00432074	0.00931317	0.642692	0.303696
Propionylglycine levels	finngen_R12_L12_ATOPIC	rs72850271	T	C	0.218893	0.0469541	3.13375e-06	0.0316222	0.00296381	21.7269	0.0158747	0.0250834	0.526814	0.029389
Propionylglycine levels	finngen_R12_L12_ATOPIC	rs79939937	C	G	0.26313	0.0573583	4.48635e-06	0.0204935	0.00287027	21.0392	0.0538922	0.0301561	0.0739197	0.0202461
Butyrylglycine levels	finngen_R12_L12_ATOPIC	rs1047891	A	C	0.297264	0.0190512	6.89919e-55	0.32329	0.0387226	243.386	0.00980372	0.00906057	0.279244	0.322292
Butyrylglycine levels	finngen_R12_L12_ATOPIC	rs10774580	G	A	-0.10246	0.0182646	2.02565e-08	0.605206	0.00517975	31.459	0.00345704	0.00854187	0.685686	0.545326
Butyrylglycine levels	finngen_R12_L12_ATOPIC	rs10791908	C	T	-0.0938986	0.0180659	2.01938e-07	0.56725	0.00444977	27.0057	0.00254217	0.008566	0.766639	0.576418
Butyrylglycine levels	finngen_R12_L12_ATOPIC	rs117413590	A	G	-0.5088	0.100873	4.56015e-07	0.00808738	0.00419175	25.4332	-0.0134089	0.0245067	0.584273	0.0306789
Butyrylglycine levels	finngen_R12_L12_ATOPIC	rs12929740	T	C	0.214946	0.0443435	1.2515e-06	0.0433584	0.00387248	23.4885	-0.0243734	0.0205467	0.235524	0.0447925
Butyrylglycine levels	finngen_R12_L12_ATOPIC	rs147915227	A	G	-0.391634	0.0822557	1.92469e-06	0.0119405	0.00373662	22.6613	0.102256	0.0647625	0.114351	0.00445081
Butyrylglycine levels	finngen_R12_L12_ATOPIC	rs189290350	T	C	0.311355	0.0608689	3.13447e-07	0.0222776	0.00431043	26.1563	-0.0524668	0.0239495	0.0284715	0.0317496
Butyrylglycine levels	finngen_R12_L12_ATOPIC	rs2014355	C	T	0.557922	0.0183717	1e-200	0.294337	0.132388	921.944	-0.0238558	0.00962981	0.0132385	0.261815
Butyrylglycine levels	finngen_R12_L12_ATOPIC	rs2297442	C	T	-0.0892615	0.0195489	4.96969e-06	0.292626	0.00343767	20.842	0.00336893	0.00944242	0.721252	0.282642
Butyrylglycine levels	finngen_R12_L12_ATOPIC	rs35220549	G	A	0.149373	0.0319249	2.8845e-06	0.0869925	0.00360903	21.8847	0.0266754	0.0176145	0.129925	0.0622836
Butyrylglycine levels	finngen_R12_L12_ATOPIC	rs6752046	G	A	-0.087578	0.0188357	3.32635e-06	0.615683	0.00356411	21.6114	0.0104832	0.00864241	0.225131	0.597799
Butyrylglycine levels	finngen_R12_L12_ATOPIC	rs7589705	G	T	-0.210638	0.0441862	1.86945e-06	0.956957	0.00374581	22.7173	-0.0280772	0.0215395	0.192396	0.959713
Butyrylglycine levels	finngen_R12_L12_ATOPIC	rs973080	T	A	-0.099258	0.0203566	1.08273e-06	0.280402	0.00391824	23.7671	-0.0136473	0.00968798	0.158929	0.258346
Pro-hydroxy-pro levels	finngen_R12_L12_ATOPIC	rs10096113	C	T	0.0885937	0.0178977	7.42106e-07	0.250652	0.00297632	24.4966	0.00503427	0.0111319	0.651097	0.177377
Pro-hydroxy-pro levels	finngen_R12_L12_ATOPIC	rs10852553	A	G	-0.0971861	0.0207004	2.66754e-06	0.163893	0.00267824	22.0366	-0.0029323	0.0124203	0.813363	0.134512
Pro-hydroxy-pro levels	finngen_R12_L12_ATOPIC	rs111891663	A	G	-0.139178	0.030406	4.71015e-06	0.0681316	0.00254612	20.9468	-0.00676062	0.0224741	0.763553	0.0375309
Pro-hydroxy-pro levels	finngen_R12_L12_ATOPIC	rs116851649	C	T	0.130262	0.0252503	2.48503e-07	0.112702	0.00323191	26.607	0.0305384	0.0140381	0.0296006	0.115409
Pro-hydroxy-pro levels	finngen_R12_L12_ATOPIC	rs12093576	T	C	0.0734065	0.0156805	2.84928e-06	0.56731	0.00266289	21.9101	0.00931437	0.0086756	0.282989	0.602019
Pro-hydroxy-pro levels	finngen_R12_L12_ATOPIC	rs141240026	A	C	0.34605	0.0713594	1.23844e-06	0.0116891	0.0028569	23.5109	0.0682777	0.0458633	0.13656	0.00858599
Pro-hydroxy-pro levels	finngen_R12_L12_ATOPIC	rs143638473	G	A	-0.357752	0.0752802	2.01145e-06	0.0104485	0.00274392	22.5786	-0.00530076	0.0217142	0.807141	0.0390072
Pro-hydroxy-pro levels	finngen_R12_L12_ATOPIC	rs16851395	C	T	0.326104	0.0692775	2.51129e-06	0.0122636	0.00269228	22.1525	-0.00139356	0.0195585	0.943198	0.0497619
Pro-hydroxy-pro levels	finngen_R12_L12_ATOPIC	rs1868000	G	A	0.101119	0.0217317	3.2705e-06	0.848772	0.00263085	21.6457	-0.0300559	0.0109432	0.00602296	0.818582
Pro-hydroxy-pro levels	finngen_R12_L12_ATOPIC	rs6085145	A	G	0.0820237	0.0179126	4.6695e-06	0.715377	0.0025481	20.9631	-0.00182676	0.0108578	0.866392	0.810088
Pro-hydroxy-pro levels	finngen_R12_L12_ATOPIC	rs62316592	C	A	0.24215	0.0441591	4.16783e-08	0.0310025	0.00365009	30.0623	0.0124046	0.0193534	0.521555	0.0506828
Pro-hydroxy-pro levels	finngen_R12_L12_ATOPIC	rs7519829	A	G	-0.0852373	0.0185522	4.33887e-06	0.223582	0.00256517	21.1039	0.00408153	0.0103342	0.692877	0.213174
Pro-hydroxy-pro levels	finngen_R12_L12_ATOPIC	rs9480064	T	G	0.0726245	0.015738	3.93857e-06	0.483257	0.00258764	21.2893	0.00277708	0.00852163	0.744511	0.485785
Pro-hydroxy-pro levels	finngen_R12_L12_ATOPIC	rs9531672	T	C	0.0955339	0.0204058	2.84511e-06	0.827297	0.00266325	21.913	-0.0215916	0.0113044	0.0561306	0.82638
Propionylcarnitine (c3) levels	finngen_R12_L12_ATOPIC	rs11067600	C	T	-0.258604	0.0558458	3.64464e-06	0.0181576	0.00258525	21.438	0.067531	0.0289969	0.0198642	0.0223463
Propionylcarnitine (c3) levels	finngen_R12_L12_ATOPIC	rs113625841	A	G	0.0781236	0.0169236	3.90754e-06	0.257438	0.0025692	21.3046	0.0214987	0.010144	0.0340612	0.226509
Propionylcarnitine (c3) levels	finngen_R12_L12_ATOPIC	rs1171617	T	G	0.247778	0.0178083	5.23857e-44	0.769099	0.022865	193.542	0.0176666	0.0115707	0.1268	0.839532
Propionylcarnitine (c3) levels	finngen_R12_L12_ATOPIC	rs139859957	G	A	0.369427	0.0789933	2.91539e-06	0.00871987	0.00263674	21.8661	0.00887663	0.0319014	0.780818	0.0182818
Propionylcarnitine (c3) levels	finngen_R12_L12_ATOPIC	rs149413352	A	C	0.690166	0.0725034	1.74723e-21	0.0106305	0.0108342	90.5911	-0.0107737	0.0289505	0.709785	0.0219088
Propionylcarnitine (c3) levels	finngen_R12_L12_ATOPIC	rs4363195	C	T	0.0718604	0.0150507	1.80104e-06	0.550206	0.00274794	22.7909	-0.0205408	0.00849756	0.0156383	0.461853
Propionylcarnitine (c3) levels	finngen_R12_L12_ATOPIC	rs59871056	T	G	0.259816	0.0563606	4.02879e-06	0.0175545	0.00256214	21.2459	0.0278749	0.048579	0.5661	0.00792348
Propionylcarnitine (c3) levels	finngen_R12_L12_ATOPIC	rs662138	G	C	-0.164279	0.0194955	3.56065e-17	0.175208	0.00850983	70.9889	-0.000955424	0.0119607	0.936333	0.147182
Propionylcarnitine (c3) levels	finngen_R12_L12_ATOPIC	rs74586727	T	G	0.225696	0.048765	3.68788e-06	0.0234753	0.00258253	21.4154	0.0112297	0.0198824	0.572204	0.0479779
Propionylcarnitine (c3) levels	finngen_R12_L12_ATOPIC	rs77010315	A	C	-0.319746	0.067692	2.31771e-06	0.0121582	0.00268969	22.3065	-0.0128666	0.0637774	0.840119	0.00431983
Propionylcarnitine (c3) levels	finngen_R12_L12_ATOPIC	rs78802404	A	T	0.327065	0.0650655	4.98984e-07	0.0130719	0.00304494	25.2616	-0.203532	0.137386	0.138484	0.00095941
Propionylcarnitine (c3) levels	finngen_R12_L12_ATOPIC	rs80254170	G	A	-0.151829	0.0278247	4.85248e-08	0.0753085	0.00358612	29.7676	-0.00142616	0.0166254	0.93164	0.0705292
Adrenate (22:4n6) levels	finngen_R12_L12_ATOPIC	rs117756469	T	C	0.226212	0.0479432	2.37798e-06	0.0249637	0.00268184	22.2573	-0.0130971	0.0264949	0.621076	0.0271825
Adrenate (22:4n6) levels	finngen_R12_L12_ATOPIC	rs118125312	A	G	0.346889	0.0713803	1.17548e-06	0.0112659	0.00284452	23.6113	-0.0168127	0.028755	0.55876	0.0224093
Adrenate (22:4n6) levels	finngen_R12_L12_ATOPIC	rs1418573	G	A	0.0818852	0.0174648	2.75094e-06	0.73084	0.00264822	21.9775	0.0017189	0.00965606	0.858713	0.739893
Adrenate (22:4n6) levels	finngen_R12_L12_ATOPIC	rs142156573	C	A	-0.313463	0.0647374	1.28496e-06	0.0143033	0.00282394	23.44	0.0202516	0.0312064	0.516365	0.0197291
Adrenate (22:4n6) levels	finngen_R12_L12_ATOPIC	rs147004933	T	G	0.348982	0.0757881	4.13061e-06	0.0100998	0.00255456	21.1982	0.0186308	0.0177661	0.29433	0.0605783
Adrenate (22:4n6) levels	finngen_R12_L12_ATOPIC	rs4657374	T	A	0.0788287	0.0167245	2.43668e-06	0.30401	0.00267621	22.2105	-0.0011321	0.00956584	0.905792	0.273018
Adrenate (22:4n6) levels	finngen_R12_L12_ATOPIC	rs55875221	G	A	0.0752803	0.0159619	2.40244e-06	0.38747	0.00267948	22.2376	0.00795856	0.00878485	0.364967	0.375903
Adrenate (22:4n6) levels	finngen_R12_L12_ATOPIC	rs75198642	T	G	-0.144996	0.0287632	4.63043e-07	0.0752072	0.00306005	25.4058	-0.0154212	0.0283221	0.5861	0.0235108
Adrenate (22:4n6) levels	finngen_R12_L12_ATOPIC	rs9807638	G	A	0.0804403	0.0170804	2.48318e-06	0.30377	0.00267185	22.1741	-0.00617425	0.00927236	0.505491	0.297585
Docosatrienoate (22:3n3) levels	finngen_R12_L12_ATOPIC	rs12191730	A	G	-0.390641	0.0839385	3.25726e-06	0.010694	0.00331546	21.6521	-0.1341	0.0540597	0.0131163	0.0061732
Docosatrienoate (22:3n3) levels	finngen_R12_L12_ATOPIC	rs12737465	A	G	0.0853655	0.0176366	1.29681e-06	0.58311	0.00358532	23.4208	-0.00141772	0.00852468	0.867915	0.464215
Docosatrienoate (22:3n3) levels	finngen_R12_L12_ATOPIC	rs1331432	T	C	-0.0945744	0.0201894	2.8083e-06	0.749256	0.00335886	21.9365	0.00149137	0.0106186	0.888306	0.80054
Docosatrienoate (22:3n3) levels	finngen_R12_L12_ATOPIC	rs149314501	C	T	-0.407226	0.084849	1.59123e-06	0.0106795	0.0035253	23.0274	0.102158	0.0489387	0.0368451	0.00768469
Docosatrienoate (22:3n3) levels	finngen_R12_L12_ATOPIC	rs17821152	G	A	-0.082568	0.0176805	3.01211e-06	0.502	0.00333837	21.8022	0.0201753	0.00848171	0.0173744	0.507903
Docosatrienoate (22:3n3) levels	finngen_R12_L12_ATOPIC	rs188133144	A	G	-0.326281	0.065359	5.9714e-07	0.0180751	0.00381299	24.9138	0.0347975	0.0456148	0.445551	0.0086968
Docosatrienoate (22:3n3) levels	finngen_R12_L12_ATOPIC	rs2912547	T	G	0.102133	0.0223693	4.97632e-06	0.812865	0.00319147	20.8398	-0.0221328	0.0109042	0.0423828	0.814656
Docosatrienoate (22:3n3) levels	finngen_R12_L12_ATOPIC	rs4790506	G	A	-0.103272	0.0226087	4.92851e-06	0.817557	0.00319431	20.8584	-0.00718015	0.0101719	0.480261	0.775382
Docosatrienoate (22:3n3) levels	finngen_R12_L12_ATOPIC	rs56281468	C	G	0.122099	0.0252374	1.31154e-06	0.138067	0.00358203	23.3992	0.0052424	0.0113638	0.644564	0.168975
Docosatrienoate (22:3n3) levels	finngen_R12_L12_ATOPIC	rs6034162	A	G	-0.0881646	0.0179776	9.38423e-07	0.602662	0.00368024	24.0432	0.00188486	0.00854781	0.825476	0.557751
Docosatrienoate (22:3n3) levels	finngen_R12_L12_ATOPIC	rs73179662	A	G	-0.178487	0.0389162	4.50841e-06	0.0503077	0.00322036	21.029	0.0351612	0.0166978	0.0352265	0.0687599
Docosatrienoate (22:3n3) levels	finngen_R12_L12_ATOPIC	rs78525462	C	T	-0.16651	0.0318086	1.65196e-07	0.0826376	0.00419102	27.3942	-0.0166814	0.019751	0.398341	0.0484283
Docosatrienoate (22:3n3) levels	finngen_R12_L12_ATOPIC	rs7874009	T	C	-0.169232	0.0369981	4.78344e-06	0.0589819	0.00320306	20.9157	-0.0137139	0.0166581	0.410361	0.0707833
Docosadienoate (22:2n6) levels	finngen_R12_L12_ATOPIC	rs11051139	A	G	0.180811	0.0385142	2.67064e-06	0.0419542	0.00265987	22.0345	0.0123834	0.0262886	0.637601	0.027584
Docosadienoate (22:2n6) levels	finngen_R12_L12_ATOPIC	rs111949383	G	C	-0.161136	0.0319426	4.54581e-07	0.0607414	0.00306986	25.4413	-0.0215847	0.0141971	0.12842	0.100945
Docosadienoate (22:2n6) levels	finngen_R12_L12_ATOPIC	rs116530753	A	G	-0.169616	0.0352489	1.49457e-06	0.0502242	0.00279407	23.1493	-0.00819812	0.0239322	0.731932	0.0326554
Docosadienoate (22:2n6) levels	finngen_R12_L12_ATOPIC	rs117324423	C	G	-0.138964	0.0281639	8.05107e-07	0.0854899	0.00293732	24.3396	-0.00560078	0.0182811	0.759322	0.0577373
Docosadienoate (22:2n6) levels	finngen_R12_L12_ATOPIC	rs118125312	A	G	0.331737	0.0714648	3.45112e-06	0.0113471	0.00260065	21.5426	-0.0168127	0.028755	0.55876	0.0224093
Docosadienoate (22:2n6) levels	finngen_R12_L12_ATOPIC	rs56040563	T	C	0.116878	0.0250738	3.14147e-06	0.107732	0.00262237	21.723	-0.0114378	0.0158159	0.469565	0.0799805
Docosadienoate (22:2n6) levels	finngen_R12_L12_ATOPIC	rs72609841	T	C	0.0895899	0.0194533	4.11696e-06	0.196318	0.00255993	21.2044	0.0251177	0.0109729	0.0220755	0.183593
Docosadienoate (22:2n6) levels	finngen_R12_L12_ATOPIC	rs79373650	G	A	-0.226753	0.0465248	1.09469e-06	0.0273807	0.00286616	23.7483	0.0514817	0.0314703	0.101864	0.018925
Docosadienoate (22:2n6) levels	finngen_R12_L12_ATOPIC	rs79950608	T	C	0.173967	0.0366861	2.11579e-06	0.0454435	0.00271369	22.4815	-0.0127774	0.0227673	0.574651	0.0365775
Docosadienoate (22:2n6) levels	finngen_R12_L12_ATOPIC	rs9853845	G	A	0.161317	0.0348424	3.65862e-06	0.0509605	0.00258719	21.4308	0.011719	0.017171	0.494929	0.066058
3-carboxy-4-methyl-5-propyl-2-furanpropanoate (cmpf) levels	finngen_R12_L12_ATOPIC	rs113019952	C	G	0.293771	0.0626707	2.7651e-06	0.0144866	0.00264991	21.9677	0.0505967	0.0423529	0.232226	0.0102179
3-carboxy-4-methyl-5-propyl-2-furanpropanoate (cmpf) levels	finngen_R12_L12_ATOPIC	rs117706414	A	G	0.301408	0.0614496	9.34417e-07	0.0150818	0.00290071	24.0528	-0.031623	0.0528634	0.549704	0.00669742
3-carboxy-4-methyl-5-propyl-2-furanpropanoate (cmpf) levels	finngen_R12_L12_ATOPIC	rs12616476	G	A	0.0788537	0.0165413	1.86901e-06	0.293141	0.00274036	22.7196	-0.000727207	0.00988313	0.941344	0.24234
3-carboxy-4-methyl-5-propyl-2-furanpropanoate (cmpf) levels	finngen_R12_L12_ATOPIC	rs13168118	C	A	-0.0963663	0.0204906	2.56434e-06	0.156261	0.00266732	22.1124	-0.0249976	0.0142448	0.0792848	0.100346
3-carboxy-4-methyl-5-propyl-2-furanpropanoate (cmpf) levels	finngen_R12_L12_ATOPIC	rs140080167	T	G	-0.220911	0.0464445	1.97026e-06	0.0271191	0.00272819	22.6184	0.0316556	0.0383463	0.409077	0.0126592
3-carboxy-4-methyl-5-propyl-2-furanpropanoate (cmpf) levels	finngen_R12_L12_ATOPIC	rs17427882	T	G	0.291915	0.0633237	4.02886e-06	0.0142978	0.00256307	21.2459	0.0220213	0.0225715	0.329251	0.0361903
3-carboxy-4-methyl-5-propyl-2-furanpropanoate (cmpf) levels	finngen_R12_L12_ATOPIC	rs2328895	T	C	-0.101977	0.0150763	1.34154e-11	0.555367	0.00550191	45.7414	0.00419692	0.00877928	0.632616	0.627059
3-carboxy-4-methyl-5-propyl-2-furanpropanoate (cmpf) levels	finngen_R12_L12_ATOPIC	rs7039675	T	C	0.105252	0.0223436	2.4696e-06	0.862262	0.00267599	22.1845	-0.00100388	0.012933	0.938129	0.875804
3-carboxy-4-methyl-5-propyl-2-furanpropanoate (cmpf) levels	finngen_R12_L12_ATOPIC	rs80195214	C	T	-0.208962	0.0457503	4.93679e-06	0.0280266	0.00251621	20.8565	0.0333522	0.0382339	0.383035	0.0128143
Docosapentaenoate n3 DPA; 22:5n3 levels	finngen_R12_L12_ATOPIC	rs112061817	T	C	-0.332497	0.0724645	4.46642e-06	0.0104772	0.00253503	21.0484	0.00573231	0.0805597	0.943273	0.00287815
Docosapentaenoate n3 DPA; 22:5n3 levels	finngen_R12_L12_ATOPIC	rs116530753	A	G	-0.162688	0.0340168	1.73049e-06	0.0502236	0.00275351	22.8675	-0.00819812	0.0239322	0.731932	0.0326554
Docosapentaenoate n3 DPA; 22:5n3 levels	finngen_R12_L12_ATOPIC	rs150012979	T	C	0.28069	0.0596515	2.53259e-06	0.0156951	0.0026657	22.1364	0.00288482	0.0696491	0.966962	0.00426508
Docosapentaenoate n3 DPA; 22:5n3 levels	finngen_R12_L12_ATOPIC	rs150941261	C	T	-0.30444	0.0654649	3.31257e-06	0.0123977	0.00260384	21.6213	0.0287418	0.0452276	0.525107	0.00945516
Docosapentaenoate n3 DPA; 22:5n3 levels	finngen_R12_L12_ATOPIC	rs150969060	G	C	-0.204332	0.0443824	4.14668e-06	0.0287665	0.00255212	21.1908	-0.00638645	0.0324449	0.843953	0.0185083
Docosapentaenoate n3 DPA; 22:5n3 levels	finngen_R12_L12_ATOPIC	rs2635038	C	T	-0.0696827	0.0151911	4.49515e-06	0.514184	0.00253355	21.0362	-0.00902902	0.00847399	0.286651	0.514644
Docosapentaenoate n3 DPA; 22:5n3 levels	finngen_R12_L12_ATOPIC	rs4246215	T	G	-0.142925	0.0154109	1.78812e-20	0.352689	0.0102762	85.9915	0.0323751	0.00850256	0.000140275	0.442511
Docosapentaenoate n3 DPA; 22:5n3 levels	finngen_R12_L12_ATOPIC	rs55823596	G	A	0.0752674	0.0160031	2.55997e-06	0.316322	0.00266322	22.1157	-0.00570522	0.0103264	0.580612	0.221912
Docosapentaenoate n3 DPA; 22:5n3 levels	finngen_R12_L12_ATOPIC	rs61959375	G	A	0.171162	0.0336993	3.79224e-07	0.0502003	0.00310443	25.791	-0.0244129	0.0171452	0.154477	0.0656094
Docosapentaenoate n3 DPA; 22:5n3 levels	finngen_R12_L12_ATOPIC	rs73045049	A	G	-0.195027	0.0402596	1.27104e-06	0.0351789	0.00282476	23.461	-0.00394711	0.0234811	0.866506	0.0361287
Docosapentaenoate n3 DPA; 22:5n3 levels	finngen_R12_L12_ATOPIC	rs77207094	C	T	-0.257172	0.0549006	2.80888e-06	0.0186103	0.00264183	21.9376	-0.0315898	0.0246141	0.199351	0.0312748
Docosapentaenoate n3 DPA; 22:5n3 levels	finngen_R12_L12_ATOPIC	rs79715983	C	T	0.106721	0.0228193	2.91426e-06	0.11764	0.00263336	21.8671	0.00035594	0.0130337	0.978213	0.120438
3-hydroxy-2-ethylpropionate levels	finngen_R12_L12_ATOPIC	rs10136501	C	A	0.128358	0.0271247	2.22153e-06	0.0866886	0.00271091	22.3878	0.00390719	0.0147232	0.790721	0.0908238
3-hydroxy-2-ethylpropionate levels	finngen_R12_L12_ATOPIC	rs10786187	G	A	0.129488	0.0154587	5.45942e-17	0.558642	0.00844516	70.1468	0.00712333	0.00850366	0.402212	0.539571
3-hydroxy-2-ethylpropionate levels	finngen_R12_L12_ATOPIC	rs10820721	A	G	-0.120348	0.0186145	1.01094e-10	0.208868	0.00504842	41.7897	0.00369395	0.010264	0.718927	0.221641
3-hydroxy-2-ethylpropionate levels	finngen_R12_L12_ATOPIC	rs10877079	G	A	0.0716767	0.0153618	3.07245e-06	0.55432	0.00263575	21.7654	-0.00459133	0.00855191	0.591352	0.565206
3-hydroxy-2-ethylpropionate levels	finngen_R12_L12_ATOPIC	rs113119256	C	T	0.145624	0.0310058	2.64433e-06	0.0649795	0.00267053	22.0534	0.0381073	0.019107	0.0461073	0.0527883
3-hydroxy-2-ethylpropionate levels	finngen_R12_L12_ATOPIC	rs116213334	T	C	0.225706	0.0486452	3.48669e-06	0.0243651	0.00260646	21.5229	0.0010718	0.0364324	0.97653	0.0140646
3-hydroxy-2-ethylpropionate levels	finngen_R12_L12_ATOPIC	rs12442883	G	C	-0.248507	0.0517826	1.59419e-06	0.0218298	0.00278789	23.0252	-0.00184184	0.0160999	0.90892	0.0753581
3-hydroxy-2-ethylpropionate levels	finngen_R12_L12_ATOPIC	rs12911273	T	C	-0.077145	0.0160613	1.56183e-06	0.632688	0.00279266	23.0647	0.0115697	0.0088715	0.192183	0.647746
3-hydroxy-2-ethylpropionate levels	finngen_R12_L12_ATOPIC	rs13003648	A	G	0.0837114	0.0159233	1.46283e-07	0.621183	0.0033437	27.6311	-0.0112489	0.00879088	0.20068	0.628967
3-hydroxy-2-ethylpropionate levels	finngen_R12_L12_ATOPIC	rs140665602	A	G	0.251618	0.0546998	4.22527e-06	0.0199731	0.00256198	21.1547	-0.0179559	0.0245563	0.46465	0.0308547
3-hydroxy-2-ethylpropionate levels	finngen_R12_L12_ATOPIC	rs1414990	T	C	-0.0805112	0.0162976	7.8093e-07	0.668221	0.00295365	24.3983	0.00130559	0.0086464	0.879977	0.60189
3-hydroxy-2-ethylpropionate levels	finngen_R12_L12_ATOPIC	rs186590722	A	G	0.276273	0.060106	4.29797e-06	0.0159154	0.00255804	21.122	0.0251619	0.0316419	0.426492	0.0183246
3-hydroxy-2-ethylpropionate levels	finngen_R12_L12_ATOPIC	rs2620340	A	G	0.109402	0.0227771	1.56199e-06	0.874679	0.00279266	23.0647	0.0209661	0.0101895	0.0396269	0.779641
3-hydroxy-2-ethylpropionate levels	finngen_R12_L12_ATOPIC	rs565571337	A	C	0.242586	0.0485788	5.9247e-07	0.0252002	0.00301789	24.9306	0.0316029	0.0397332	0.426394	0.0116906
3-hydroxy-2-ethylpropionate levels	finngen_R12_L12_ATOPIC	rs60168285	T	C	0.186517	0.0407454	4.70275e-06	0.0359703	0.0025372	20.9495	0.0329547	0.0230946	0.153595	0.0354996
3-hydroxy-2-ethylpropionate levels	finngen_R12_L12_ATOPIC	rs62488736	T	C	-0.519927	0.107249	1.24814e-06	0.00506098	0.00284472	23.4959	-0.0237157	0.144422	0.869564	0.000979503
3-hydroxy-2-ethylpropionate levels	finngen_R12_L12_ATOPIC	rs67188235	C	T	0.14029	0.030305	3.66965e-06	0.0688459	0.00259463	21.4249	0.000941841	0.0207739	0.963838	0.0433817
3-hydroxy-2-ethylpropionate levels	finngen_R12_L12_ATOPIC	rs6869328	C	A	0.135886	0.0288126	2.40285e-06	0.0751654	0.00269272	22.2371	-0.00419821	0.0146675	0.774706	0.092366
3-hydroxy-2-ethylpropionate levels	finngen_R12_L12_ATOPIC	rs7150815	A	G	-0.0772954	0.0151267	3.22397e-07	0.470184	0.00315953	26.1044	-0.0142619	0.00854133	0.0949686	0.43997
3-hydroxy-2-ethylpropionate levels	finngen_R12_L12_ATOPIC	rs8106803	G	A	0.0818708	0.0174073	2.56049e-06	0.682238	0.00267799	22.1151	0.00813449	0.00952664	0.393179	0.72387
3-hydroxy-2-ethylpropionate levels	finngen_R12_L12_ATOPIC	rs9928003	C	A	-0.0912844	0.0198857	4.42275e-06	0.179173	0.00255141	21.0672	0.00548193	0.0101572	0.589398	0.226268
Myristoleate (14:1n5) levels	finngen_R12_L12_ATOPIC	rs10164764	A	G	-0.173882	0.035576	1.02069e-06	0.0418385	0.00288551	23.8831	-0.01949	0.0268618	0.468105	0.0255484
Myristoleate (14:1n5) levels	finngen_R12_L12_ATOPIC	rs113020642	C	T	-0.210761	0.044548	2.23312e-06	0.0271161	0.00270415	22.3779	0.0146089	0.0281924	0.604328	0.0239718
Myristoleate (14:1n5) levels	finngen_R12_L12_ATOPIC	rs113915691	A	G	-0.142685	0.0291296	9.66861e-07	0.0626686	0.00289808	23.9874	-0.0163956	0.013759	0.233408	0.108454
Myristoleate (14:1n5) levels	finngen_R12_L12_ATOPIC	rs12497825	T	A	-0.0737116	0.0150861	1.02868e-06	0.644488	0.00288368	23.8678	0.005459	0.00940757	0.561727	0.702881
Myristoleate (14:1n5) levels	finngen_R12_L12_ATOPIC	rs1422881	T	C	-0.0701876	0.0144292	1.14877e-06	0.453304	0.00285809	23.6554	0.00715987	0.00857386	0.403672	0.435171
Myristoleate (14:1n5) levels	finngen_R12_L12_ATOPIC	rs143706129	A	G	-0.131294	0.0278821	2.49039e-06	0.0690223	0.0026789	22.1684	-0.0253495	0.0186242	0.173482	0.0555286
Myristoleate (14:1n5) levels	finngen_R12_L12_ATOPIC	rs180670669	A	G	0.150671	0.0289097	1.87049e-07	0.0648114	0.00327966	27.1561	0.0213322	0.0181342	0.239454	0.0586571
Myristoleate (14:1n5) levels	finngen_R12_L12_ATOPIC	rs2371397	A	G	-0.0705478	0.0147874	1.83486e-06	0.383953	0.00274961	22.7551	-0.0083503	0.00883442	0.344556	0.363083
Myristoleate (14:1n5) levels	finngen_R12_L12_ATOPIC	rs4657374	T	A	0.0737841	0.0155331	2.0328e-06	0.304108	0.00272588	22.5582	-0.0011321	0.00956584	0.905792	0.273018
Myristoleate (14:1n5) levels	finngen_R12_L12_ATOPIC	rs603424	A	G	-0.0971173	0.0185985	1.7722e-07	0.175518	0.00329221	27.2604	0.00771644	0.0132701	0.560908	0.116457
Myristoleate (14:1n5) levels	finngen_R12_L12_ATOPIC	rs74359901	T	A	0.167804	0.0338264	7.02277e-07	0.0501243	0.00297224	24.603	0.00625436	0.0205315	0.760654	0.0472393
Myristoleate (14:1n5) levels	finngen_R12_L12_ATOPIC	rs8024577	T	C	-0.0687812	0.0146636	2.72394e-06	0.655638	0.00265819	21.9965	-0.00714311	0.00886112	0.420175	0.644144
10-undecenoate (11:1n1) levels	finngen_R12_L12_ATOPIC	rs1057868	T	C	-0.0861901	0.0171051	4.68329e-07	0.282001	0.00307074	25.3839	0.0104393	0.00866974	0.228546	0.394756
10-undecenoate (11:1n1) levels	finngen_R12_L12_ATOPIC	rs1126742	G	A	0.46696	0.0223104	2.84601e-97	0.130815	0.0504628	437.965	0.000950392	0.0126156	0.939948	0.128268
10-undecenoate (11:1n1) levels	finngen_R12_L12_ATOPIC	rs117706134	C	A	-0.437005	0.0947083	3.94571e-06	0.00661603	0.00257627	21.2859	0.0318726	0.0569437	0.575669	0.00603993
10-undecenoate (11:1n1) levels	finngen_R12_L12_ATOPIC	rs17103464	A	G	0.223738	0.04162	7.62691e-08	0.0345561	0.00349358	28.8915	-0.0377663	0.0336855	0.262226	0.0161376
10-undecenoate (11:1n1) levels	finngen_R12_L12_ATOPIC	rs1825063	G	A	0.0763992	0.0161662	2.29146e-06	0.644698	0.0027021	22.3283	0.0119737	0.00893206	0.180074	0.655796
10-undecenoate (11:1n1) levels	finngen_R12_L12_ATOPIC	rs187480892	T	G	-0.3995	0.0751295	1.05215e-07	0.010507	0.00341854	28.2688	0.00430707	0.0264745	0.870764	0.0263376
10-undecenoate (11:1n1) levels	finngen_R12_L12_ATOPIC	rs2837608	T	C	0.0705353	0.0153918	4.59108e-06	0.490128	0.00254123	20.9956	-0.0158535	0.00851955	0.0627682	0.542113
10-undecenoate (11:1n1) levels	finngen_R12_L12_ATOPIC	rs62015210	C	T	-0.341229	0.0745449	4.70593e-06	0.0106994	0.00253553	20.9484	-0.054688	0.0774597	0.480177	0.00329754
10-undecenoate (11:1n1) levels	finngen_R12_L12_ATOPIC	rs7032874	A	G	-0.0835097	0.017416	1.6268e-06	0.283639	0.00278152	22.9864	-0.00684521	0.00916523	0.455143	0.309988
10-undecenoate (11:1n1) levels	finngen_R12_L12_ATOPIC	rs72694660	T	C	0.166571	0.0326092	3.25426e-07	0.0596705	0.00315545	26.0863	0.0072354	0.0325898	0.824302	0.0184129
10-undecenoate (11:1n1) levels	finngen_R12_L12_ATOPIC	rs79083227	T	G	-0.441696	0.0869018	3.7211e-07	0.00808343	0.00312425	25.8276	-0.0284287	0.0443606	0.521616	0.00982094
10-undecenoate (11:1n1) levels	finngen_R12_L12_ATOPIC	rs9438621	A	G	0.144929	0.0312385	3.4938e-06	0.933576	0.00260443	21.5191	0.0151622	0.0219751	0.490211	0.961245
1-methyl-4-imidazoleacetate levels	finngen_R12_L12_ATOPIC	rs10774021	T	C	0.359328	0.0151076	4.82028e-125	0.651121	0.0653565	565.567	-0.00917022	0.00912948	0.315156	0.684764
1-methyl-4-imidazoleacetate levels	finngen_R12_L12_ATOPIC	rs112393335	A	C	-0.148838	0.0318409	2.94797e-06	0.0571376	0.00269362	21.8449	-0.0208102	0.0192975	0.280859	0.0541203
1-methyl-4-imidazoleacetate levels	finngen_R12_L12_ATOPIC	rs115425972	C	T	0.21354	0.0466695	4.74913e-06	0.0248732	0.0025812	20.9308	-0.00412747	0.0441597	0.925533	0.0103181
1-methyl-4-imidazoleacetate levels	finngen_R12_L12_ATOPIC	rs117081362	A	G	-0.302555	0.0646373	2.85755e-06	0.0130527	0.00270097	21.9046	0.0267691	0.0412243	0.51611	0.0105485
1-methyl-4-imidazoleacetate levels	finngen_R12_L12_ATOPIC	rs117236919	T	C	-0.202169	0.0431585	2.80867e-06	0.0318176	0.00270503	21.9376	0.00933973	0.0265055	0.724561	0.0274288
1-methyl-4-imidazoleacetate levels	finngen_R12_L12_ATOPIC	rs11739255	C	T	-0.075914	0.0165727	4.63512e-06	0.27022	0.00258692	20.9773	-0.00957401	0.0112842	0.39619	0.171626
1-methyl-4-imidazoleacetate levels	finngen_R12_L12_ATOPIC	rs1316571	T	C	-0.102188	0.0212446	1.50858e-06	0.14084	0.00285177	23.131	0.0210774	0.0151652	0.164575	0.0859048
1-methyl-4-imidazoleacetate levels	finngen_R12_L12_ATOPIC	rs146181806	A	G	-0.386536	0.0836698	3.84159e-06	0.0077409	0.00263117	21.3371	-0.00379797	0.0497992	0.939208	0.00748165
1-methyl-4-imidazoleacetate levels	finngen_R12_L12_ATOPIC	rs17473790	T	C	0.152767	0.0319282	1.71232e-06	0.0571356	0.00282185	22.8877	0.0367253	0.0197905	0.0634951	0.0482013
1-methyl-4-imidazoleacetate levels	finngen_R12_L12_ATOPIC	rs2205260	C	A	0.0996474	0.0199081	5.57538e-07	0.837202	0.00308731	25.0475	-0.0191432	0.0113941	0.0929373	0.833362
1-methyl-4-imidazoleacetate levels	finngen_R12_L12_ATOPIC	rs492233	A	C	0.0767916	0.0154938	7.18625e-07	0.355262	0.00302724	24.5586	-0.0103119	0.00907199	0.255673	0.325055
1-methyl-4-imidazoleacetate levels	finngen_R12_L12_ATOPIC	rs56169018	C	T	0.177083	0.0385566	4.37315e-06	0.0377979	0.00260062	21.0887	0.0114744	0.0467435	0.806087	0.00835839
1-methyl-4-imidazoleacetate levels	finngen_R12_L12_ATOPIC	rs641783	A	G	-0.146799	0.0295816	6.95857e-07	0.0658564	0.00303483	24.6204	0.00721742	0.0130681	0.580748	0.118992
1-methyl-4-imidazoleacetate levels	finngen_R12_L12_ATOPIC	rs72936464	C	A	0.150549	0.0327282	4.22537e-06	0.0557702	0.00260873	21.1546	0.0289126	0.0127729	0.0235988	0.128715
1-methyl-4-imidazoleacetate levels	finngen_R12_L12_ATOPIC	rs73069516	G	T	0.236109	0.0497733	2.09865e-06	0.0220278	0.00277381	22.497	0.00466758	0.0484104	0.92319	0.00844259
1-methyl-4-imidazoleacetate levels	finngen_R12_L12_ATOPIC	rs75160509	C	A	0.119584	0.0251786	2.04009e-06	0.0953844	0.00278051	22.5515	0.0215169	0.0167031	0.197677	0.0692707
1-methyl-4-imidazoleacetate levels	finngen_R12_L12_ATOPIC	rs79508881	C	T	0.26177	0.0565938	3.73858e-06	0.0172798	0.00263759	21.3892	-0.0226721	0.0249151	0.362836	0.0303757
Sebacate (C10-DC) levels	finngen_R12_L12_ATOPIC	rs1126743	A	G	0.153817	0.0190909	7.81372e-16	0.794552	0.0081238	64.9002	0.00978267	0.0100528	0.330488	0.771388
Sebacate (C10-DC) levels	finngen_R12_L12_ATOPIC	rs117989284	C	T	2.19477	0.480432	4.91638e-06	0.000253325	0.00262614	20.8643	-0.0297776	0.0199783	0.136093	0.0463993
Sebacate (C10-DC) levels	finngen_R12_L12_ATOPIC	rs12094842	A	G	-0.0796564	0.0163893	1.17228e-06	0.311303	0.00297149	23.6163	-0.00254369	0.00961991	0.791456	0.263914
Sebacate (C10-DC) levels	finngen_R12_L12_ATOPIC	rs143451206	T	G	0.255034	0.0482774	1.27307e-07	0.0260621	0.00350855	27.8997	0.0411813	0.0286301	0.150323	0.0232387
Sebacate (C10-DC) levels	finngen_R12_L12_ATOPIC	rs1454534	C	A	0.0753708	0.0157966	1.83004e-06	0.378885	0.00286404	22.7599	0.00432746	0.00850468	0.610869	0.476404
Sebacate (C10-DC) levels	finngen_R12_L12_ATOPIC	rs193055818	T	C	0.28144	0.0582096	1.33181e-06	0.0176516	0.00294069	23.3708	0.0243807	0.054577	0.655076	0.00645412
Sebacate (C10-DC) levels	finngen_R12_L12_ATOPIC	rs2012674	G	C	-0.107369	0.0167554	1.47404e-10	0.30584	0.00515407	41.0524	-0.00353568	0.00974682	0.71679	0.251864
Sebacate (C10-DC) levels	finngen_R12_L12_ATOPIC	rs6563953	G	C	0.113356	0.0240363	2.40503e-06	0.116309	0.00279823	22.2354	-0.00895125	0.0129639	0.489896	0.122309
Sebacate (C10-DC) levels	finngen_R12_L12_ATOPIC	rs76146586	C	T	0.223508	0.0479735	3.1776e-06	0.0258359	0.00273112	21.7007	0.0550784	0.0388601	0.15638	0.0124103
Tauro-beta-muricholate levels	finngen_R12_L12_ATOPIC	rs10765927	C	T	0.184434	0.0387573	1.94856e-06	0.0769814	0.00483494	22.6354	0.0163243	0.0162413	0.314844	0.0751297
Tauro-beta-muricholate levels	finngen_R12_L12_ATOPIC	rs114721503	A	G	0.442318	0.0950716	3.27979e-06	0.0120586	0.00462249	21.6362	0.0554356	0.0309399	0.0731779	0.0192463
Tauro-beta-muricholate levels	finngen_R12_L12_ATOPIC	rs114775931	C	T	0.433308	0.0843464	2.78792e-07	0.0151711	0.00563027	26.3799	-0.0127782	0.0274297	0.64132	0.0244601
Tauro-beta-muricholate levels	finngen_R12_L12_ATOPIC	rs115218534	C	G	0.522679	0.111409	2.71181e-06	0.00872281	0.00470007	22.001	0.0318225	0.102781	0.756856	0.00181029
Tauro-beta-muricholate levels	finngen_R12_L12_ATOPIC	rs142892118	T	C	0.471473	0.102514	4.24309e-06	0.0103381	0.00451754	21.1427	-0.0120788	0.0246985	0.624807	0.0308883
Tauro-beta-muricholate levels	finngen_R12_L12_ATOPIC	rs148982377	C	T	0.932061	0.0459439	1.67787e-91	0.0497845	0.0811345	411.383	-0.0206588	0.0149448	0.166866	0.086331
Tauro-beta-muricholate levels	finngen_R12_L12_ATOPIC	rs1812845	T	C	0.0977583	0.0208627	2.78873e-06	0.555519	0.00468863	21.9472	0.00213066	0.00921021	0.817053	0.690087
Tauro-beta-muricholate levels	finngen_R12_L12_ATOPIC	rs190941914	T	G	0.499832	0.107577	3.37973e-06	0.00938916	0.00461024	21.5786	0.0351585	0.0457803	0.442497	0.00881034
Tauro-beta-muricholate levels	finngen_R12_L12_ATOPIC	rs2822807	T	C	0.518103	0.10578	9.68562e-07	0.0097487	0.00512055	23.9794	0.0833271	0.0843837	0.323408	0.00255693
Tauro-beta-muricholate levels	finngen_R12_L12_ATOPIC	rs28876163	A	C	-0.104451	0.0223458	2.94943e-06	0.314546	0.00466577	21.8397	-0.00444311	0.00929925	0.632798	0.297709
Tauro-beta-muricholate levels	finngen_R12_L12_ATOPIC	rs4808888	A	G	0.0989627	0.0215032	4.17973e-06	0.385654	0.00452365	21.1714	-0.00326593	0.00853188	0.701874	0.513714
Tauro-beta-muricholate levels	finngen_R12_L12_ATOPIC	rs62471929	G	A	-0.27241	0.050587	7.24532e-08	0.0443679	0.00618295	28.9856	-0.0222535	0.0224077	0.320653	0.0373332
Tauro-beta-muricholate levels	finngen_R12_L12_ATOPIC	rs6491848	T	C	-0.106521	0.021857	1.09602e-06	0.347037	0.00506994	23.7412	-0.002057	0.00899198	0.819056	0.332843
Tauro-beta-muricholate levels	finngen_R12_L12_ATOPIC	rs7122991	T	G	-0.118399	0.0251343	2.46892e-06	0.228854	0.00473828	22.1807	-0.0324853	0.0104153	0.00181464	0.215577
Tauro-beta-muricholate levels	finngen_R12_L12_ATOPIC	rs74454415	C	A	0.52408	0.110072	1.92418e-06	0.00891323	0.00484011	22.6597	-0.0206104	0.0268071	0.441989	0.0260446
Tauro-beta-muricholate levels	finngen_R12_L12_ATOPIC	rs76800580	T	C	0.308856	0.0672429	4.36614e-06	0.0237277	0.00450587	21.0879	0.04016	0.0366264	0.27287	0.0135162
Tauro-beta-muricholate levels	finngen_R12_L12_ATOPIC	rs77405434	A	G	0.385278	0.0838088	4.28404e-06	0.0153729	0.00451362	21.1243	0.0143051	0.0261248	0.583989	0.0272163
Tauro-beta-muricholate levels	finngen_R12_L12_ATOPIC	rs9538352	A	T	0.428803	0.0896821	1.74111e-06	0.0131211	0.0048809	22.8517	0.0919353	0.0509033	0.0709055	0.00756506
Octanoylcarnitine (c8) levels	finngen_R12_L12_ATOPIC	rs116479000	G	C	-0.344856	0.0741904	3.34755e-06	0.0101606	0.0026197	21.601	0.0997052	0.0696775	0.152444	0.0041082
Octanoylcarnitine (c8) levels	finngen_R12_L12_ATOPIC	rs141882839	A	G	0.239946	0.0476951	4.88389e-07	0.0256989	0.0030673	25.3031	0.0431299	0.0252255	0.0873072	0.0288673
Octanoylcarnitine (c8) levels	finngen_R12_L12_ATOPIC	rs147000073	G	C	-0.359069	0.0688869	1.86369e-07	0.0119903	0.00329201	27.163	-0.0139093	0.064057	0.8281	0.00430051
Octanoylcarnitine (c8) levels	finngen_R12_L12_ATOPIC	rs149340696	T	C	-0.389968	0.0807433	1.36716e-06	0.00876446	0.00282766	23.3206	-0.0317771	0.0674621	0.637614	0.0042089
Octanoylcarnitine (c8) levels	finngen_R12_L12_ATOPIC	rs149556176	C	T	0.456339	0.0631781	5.08358e-13	0.0143118	0.00630242	52.1599	0.0601308	0.076384	0.431155	0.0031599
Octanoylcarnitine (c8) levels	finngen_R12_L12_ATOPIC	rs17843929	T	C	-0.190654	0.0168872	1.47281e-29	0.264688	0.0152584	127.43	-0.00835113	0.00992508	0.400114	0.240569
Octanoylcarnitine (c8) levels	finngen_R12_L12_ATOPIC	rs2062541	A	G	0.111613	0.0156895	1.12819e-12	0.611537	0.00611447	50.5948	0.0179415	0.00848694	0.0345144	0.546584
Octanoylcarnitine (c8) levels	finngen_R12_L12_ATOPIC	rs2185152	T	C	-0.390576	0.0155337	1.65119e-139	0.309031	0.0713699	632.056	-0.00324367	0.00962215	0.736038	0.26335
Octanoylcarnitine (c8) levels	finngen_R12_L12_ATOPIC	rs36012907	T	C	0.120965	0.0264889	4.95645e-06	0.0914758	0.00252873	20.849	-0.021628	0.0155387	0.163959	0.0834711
Octanoylcarnitine (c8) levels	finngen_R12_L12_ATOPIC	rs62302032	C	T	-0.0820775	0.0155017	1.19173e-07	0.394183	0.00339644	28.0275	-0.000473482	0.00897262	0.957915	0.340239
Octanoylcarnitine (c8) levels	finngen_R12_L12_ATOPIC	rs79947198	C	A	0.178352	0.0381955	3.02016e-06	0.0401988	0.00264358	21.7985	0.0369277	0.0379971	0.331123	0.012732
Stearidonate (18:4n3) levels	finngen_R12_L12_ATOPIC	rs116530753	A	G	-0.173276	0.033427	2.1753e-07	0.0504314	0.00325043	26.8644	-0.00819812	0.0239322	0.731932	0.0326554
Stearidonate (18:4n3) levels	finngen_R12_L12_ATOPIC	rs11715464	G	A	-0.073688	0.0151103	1.07895e-06	0.380985	0.00287785	23.7762	0.00206898	0.0085791	0.809427	0.432449
Stearidonate (18:4n3) levels	finngen_R12_L12_ATOPIC	rs139931083	G	A	-0.380522	0.07676	7.14801e-07	0.00915304	0.00297351	24.5688	0.0274454	0.0488217	0.574009	0.00778942
Stearidonate (18:4n3) levels	finngen_R12_L12_ATOPIC	rs149489596	T	C	0.303992	0.0643741	2.33233e-06	0.0130803	0.00269899	22.2944	0.00223693	0.0398121	0.955192	0.012167
Stearidonate (18:4n3) levels	finngen_R12_L12_ATOPIC	rs61908776	G	A	-0.390317	0.0767346	3.64554e-07	0.00902549	0.00313014	25.8671	-0.172532	0.123433	0.162179	0.00123522
Stearidonate (18:4n3) levels	finngen_R12_L12_ATOPIC	rs6533441	A	C	0.0678851	0.0146386	3.52806e-06	0.523877	0.0026031	21.5003	0.0126772	0.00874762	0.147276	0.620439
Stearidonate (18:4n3) levels	finngen_R12_L12_ATOPIC	rs7073253	C	T	-0.0873014	0.0186021	2.69103e-06	0.197986	0.00266583	22.0198	-0.0155212	0.0122355	0.204605	0.142445
Stearidonate (18:4n3) levels	finngen_R12_L12_ATOPIC	rs73615759	T	C	-0.374085	0.0785608	1.91942e-06	0.00858661	0.00274415	22.6685	0.000401222	0.0246188	0.986997	0.0302177
Stearidonate (18:4n3) levels	finngen_R12_L12_ATOPIC	rs75603478	A	G	0.159979	0.0334452	1.72427e-06	0.0502919	0.00276903	22.8746	0.0157637	0.0217777	0.469159	0.0396291
Stearidonate (18:4n3) levels	finngen_R12_L12_ATOPIC	rs77207094	C	T	-0.280137	0.0539077	2.02966e-07	0.0187098	0.00326656	26.9981	-0.0315898	0.0246141	0.199351	0.0312748
Stearidonate (18:4n3) levels	finngen_R12_L12_ATOPIC	rs79239522	G	C	-0.229895	0.0490407	2.7612e-06	0.0230141	0.00265988	21.9705	-0.00953417	0.0303635	0.75352	0.0208722
Stearidonate (18:4n3) levels	finngen_R12_L12_ATOPIC	rs79373650	G	A	-0.203443	0.0441561	4.0781e-06	0.0274605	0.00256956	21.2226	0.0514817	0.0314703	0.101864	0.018925
Stearidonate (18:4n3) levels	finngen_R12_L12_ATOPIC	rs80044222	A	G	-0.254444	0.0548434	3.49323e-06	0.0178007	0.00260541	21.5194	0.0325659	0.0636224	0.608747	0.0049591
Stearidonate (18:4n3) levels	finngen_R12_L12_ATOPIC	rs9956244	A	G	-0.0988432	0.0213019	3.48233e-06	0.135702	0.00260613	21.5254	-0.0259608	0.015365	0.0911045	0.0849543
Decanoylcarnitine (C10) levels	finngen_R12_L12_ATOPIC	rs141882839	A	G	0.223894	0.047809	2.82581e-06	0.0257631	0.00265934	21.926	0.0431299	0.0252255	0.0873072	0.0288673
Decanoylcarnitine (C10) levels	finngen_R12_L12_ATOPIC	rs144724596	T	C	0.420548	0.0916875	4.50197e-06	0.0068276	0.00255132	21.0332	-0.0187842	0.0241181	0.436073	0.032116
Decanoylcarnitine (C10) levels	finngen_R12_L12_ATOPIC	rs149556176	C	T	0.327707	0.0632249	2.18115e-07	0.0144354	0.00325569	26.859	0.0601308	0.076384	0.431155	0.0031599
Decanoylcarnitine (C10) levels	finngen_R12_L12_ATOPIC	rs17843966	C	A	-0.186164	0.0169504	4.62169e-28	0.264448	0.0144535	120.594	-0.00817684	0.00991557	0.409573	0.240955
Decanoylcarnitine (C10) levels	finngen_R12_L12_ATOPIC	rs2062541	A	G	0.0979324	0.0157383	4.89151e-10	0.61116	0.00468556	38.7107	0.0179415	0.00848694	0.0345144	0.546584
Decanoylcarnitine (C10) levels	finngen_R12_L12_ATOPIC	rs2185152	T	C	-0.300268	0.0158298	3.10461e-80	0.308399	0.0419118	359.718	-0.00324367	0.00962215	0.736038	0.26335
Decanoylcarnitine (C10) levels	finngen_R12_L12_ATOPIC	rs2738576	C	A	-0.0916075	0.0185796	8.2007e-07	0.789562	0.00294694	24.3043	0.0112807	0.00980128	0.249757	0.751755
Decanoylcarnitine (C10) levels	finngen_R12_L12_ATOPIC	rs572618129	A	C	-0.381315	0.0824033	3.70228e-06	0.00829748	0.00259665	21.4078	0.02201	0.0770594	0.775167	0.00343755
Decanoylcarnitine (C10) levels	finngen_R12_L12_ATOPIC	rs62302032	C	T	-0.074051	0.0155652	1.96037e-06	0.393936	0.00274425	22.628	-0.000473482	0.00897262	0.957915	0.340239
Decanoylcarnitine (C10) levels	finngen_R12_L12_ATOPIC	rs75371468	A	G	-0.119908	0.0262304	4.84614e-06	0.0906767	0.00253424	20.892	0.0131076	0.0180462	0.467631	0.0589958
Decanoylcarnitine (C10) levels	finngen_R12_L12_ATOPIC	rs8019784	C	T	0.0713703	0.0151271	2.38139e-06	0.534372	0.00269907	22.2545	-0.00811993	0.00877661	0.354873	0.63104
5-dodecenoate (12:1n7) levels	finngen_R12_L12_ATOPIC	rs113020642	C	T	-0.216838	0.0447137	1.2379e-06	0.0273938	0.00284318	23.5117	0.0146089	0.0281924	0.604328	0.0239718
5-dodecenoate (12:1n7) levels	finngen_R12_L12_ATOPIC	rs117917716	A	T	-0.315533	0.0594802	1.12764e-07	0.0143118	0.0034003	28.1345	0.0102635	0.018999	0.589051	0.0520928
5-dodecenoate (12:1n7) levels	finngen_R12_L12_ATOPIC	rs1391967	G	A	-0.0884532	0.0183839	1.49834e-06	0.18724	0.00279889	23.1444	0.00836535	0.0106296	0.43129	0.198843
5-dodecenoate (12:1n7) levels	finngen_R12_L12_ATOPIC	rs148620988	C	T	0.273329	0.0579424	2.39051e-06	0.0154968	0.00269067	22.2471	-0.0670172	0.0954193	0.482464	0.00220264
5-dodecenoate (12:1n7) levels	finngen_R12_L12_ATOPIC	rs180670669	A	G	0.136108	0.0291508	3.02517e-06	0.0650501	0.00263616	21.7952	0.0213322	0.0181342	0.239454	0.0586571
5-dodecenoate (12:1n7) levels	finngen_R12_L12_ATOPIC	rs2281810	G	A	0.0696478	0.0146727	2.06706e-06	0.522383	0.00272434	22.5263	-0.00336374	0.00858043	0.69504	0.566054
5-dodecenoate (12:1n7) levels	finngen_R12_L12_ATOPIC	rs603424	A	G	-0.112258	0.018715	1.9941e-09	0.17585	0.00434326	35.9708	0.00771644	0.0132701	0.560908	0.116457
5-dodecenoate (12:1n7) levels	finngen_R12_L12_ATOPIC	rs72696919	A	C	-0.0788912	0.0146939	7.91804e-08	0.401901	0.00348272	28.8189	-0.00874818	0.00904741	0.333581	0.323901
N-acetylisoleucine levels	finngen_R12_L12_ATOPIC	rs10895266	G	A	0.0775938	0.0167255	3.49683e-06	0.393384	0.00297089	21.5167	0.00273753	0.00865031	0.751649	0.398504
N-acetylisoleucine levels	finngen_R12_L12_ATOPIC	rs11659228	A	T	-0.081376	0.0174501	3.11115e-06	0.336311	0.00300174	21.7409	0.0130543	0.0089525	0.144792	0.339723
N-acetylisoleucine levels	finngen_R12_L12_ATOPIC	rs12485642	A	C	-0.133614	0.0268815	6.67867e-07	0.1041	0.00340876	24.6988	0.00664802	0.0155972	0.669939	0.0813164
N-acetylisoleucine levels	finngen_R12_L12_ATOPIC	rs1598915	T	C	-0.151717	0.0323425	2.71925e-06	0.929067	0.00303726	21.9989	0.0270414	0.0132761	0.0416649	0.885744
N-acetylisoleucine levels	finngen_R12_L12_ATOPIC	rs34942834	A	G	0.172569	0.03677	2.68982e-06	0.0509426	0.00304017	22.02	-0.0239728	0.0209335	0.25213	0.0430212
N-acetylisoleucine levels	finngen_R12_L12_ATOPIC	rs4764714	T	A	0.0807437	0.0176271	4.63526e-06	0.355662	0.00289653	20.9766	0.00165409	0.00868007	0.848869	0.393991
N-acetylisoleucine levels	finngen_R12_L12_ATOPIC	rs76884538	G	A	0.238241	0.0509955	2.98573e-06	0.0269403	0.0030126	21.8197	0.0115044	0.0251108	0.646846	0.030302
N-acetylisoleucine levels	finngen_R12_L12_ATOPIC	rs79911842	C	A	0.314333	0.0686111	4.61948e-06	0.0144686	0.00289743	20.9832	-0.0683052	0.0876889	0.43601	0.00250089
Campesterol levels	finngen_R12_L12_ATOPIC	rs117240824	A	G	0.237643	0.0502309	2.23403e-06	0.0393468	0.00420535	22.374	0.0350853	0.0275464	0.202777	0.0258325
Campesterol levels	finngen_R12_L12_ATOPIC	rs146184004	T	C	0.273034	0.0597706	4.92337e-06	0.0268848	0.00392171	20.859	-0.0395154	0.0461443	0.391808	0.00928689
Campesterol levels	finngen_R12_L12_ATOPIC	rs148164215	T	C	0.20557	0.0376801	4.87882e-08	0.0701439	0.00558454	29.753	0.00601006	0.0199104	0.762762	0.0479222
Campesterol levels	finngen_R12_L12_ATOPIC	rs1535717	C	T	0.18936	0.0401887	2.4556e-06	0.93738	0.00417136	22.1924	-0.0105947	0.0130399	0.416513	0.878775
Campesterol levels	finngen_R12_L12_ATOPIC	rs2076091	A	G	0.101023	0.0208707	1.29569e-06	0.309835	0.00440124	23.4208	-0.00219704	0.00901385	0.807432	0.327639
Campesterol levels	finngen_R12_L12_ATOPIC	rs217386	A	G	-0.0976217	0.0195163	5.67231e-07	0.41547	0.00469869	25.0112	0.0189802	0.00906703	0.0363203	0.32264
Campesterol levels	finngen_R12_L12_ATOPIC	rs2784545	G	C	-0.163066	0.0346432	2.51384e-06	0.0866157	0.00416297	22.1476	-0.0257054	0.0141899	0.0700584	0.0994371
Campesterol levels	finngen_R12_L12_ATOPIC	rs28635242	C	T	-0.341633	0.0726603	2.5789e-06	0.0173624	0.00415376	22.0984	-0.0248903	0.0354521	0.482629	0.0147115
Campesterol levels	finngen_R12_L12_ATOPIC	rs4299376	T	G	-0.370839	0.019903	1.75724e-77	0.663683	0.0614757	347.032	-0.00169183	0.0103519	0.870179	0.784534
Campesterol levels	finngen_R12_L12_ATOPIC	rs6730449	A	T	0.120577	0.0221323	5.09331e-08	0.261256	0.00556897	29.6696	-0.00576661	0.00993274	0.561533	0.241115
Campesterol levels	finngen_R12_L12_ATOPIC	rs6972435	G	A	-0.0940865	0.0204719	4.3092e-06	0.666955	0.00396949	21.1142	0.00259808	0.00858551	0.762184	0.57655
Campesterol levels	finngen_R12_L12_ATOPIC	rs75601171	A	G	0.109338	0.0229432	1.88286e-06	0.227587	0.00426679	22.7023	0.000355707	0.00921148	0.969197	0.303174
N-acetylthreonine levels	finngen_R12_L12_ATOPIC	rs1047891	A	C	-0.0868764	0.0157328	3.35196e-08	0.308734	0.00369448	30.485	0.00980372	0.00906057	0.279244	0.322292
N-acetylthreonine levels	finngen_R12_L12_ATOPIC	rs10494405	C	T	0.098932	0.0203474	1.16119e-06	0.149426	0.00286668	23.6347	-0.012074	0.0139815	0.387822	0.103795
N-acetylthreonine levels	finngen_R12_L12_ATOPIC	rs113859396	T	C	-0.335648	0.0670316	5.5195e-07	0.0118278	0.00303988	25.0671	-0.127281	0.0907022	0.160533	0.00238617
N-acetylthreonine levels	finngen_R12_L12_ATOPIC	rs11653803	G	T	-0.155333	0.0331428	2.77554e-06	0.0509938	0.00266416	21.9606	0.0296272	0.0170097	0.0815474	0.0679776
N-acetylthreonine levels	finngen_R12_L12_ATOPIC	rs117770003	T	C	0.265569	0.0528032	4.92009e-07	0.0197853	0.00306669	25.2888	0.0211337	0.0281366	0.452586	0.0231832
N-acetylthreonine levels	finngen_R12_L12_ATOPIC	rs149777477	T	C	0.25443	0.0539315	2.38587e-06	0.0184914	0.00269928	22.2508	-0.0187521	0.0189103	0.321376	0.0525722
N-acetylthreonine levels	finngen_R12_L12_ATOPIC	rs2005992	A	G	0.0766232	0.0166284	4.06627e-06	0.709281	0.00257555	21.2282	0.0024442	0.00905844	0.787294	0.671159
N-acetylthreonine levels	finngen_R12_L12_ATOPIC	rs35971116	G	A	-0.0863296	0.0174157	7.15901e-07	0.22823	0.00297928	24.5659	0.00775397	0.00993351	0.435046	0.239727
N-acetylthreonine levels	finngen_R12_L12_ATOPIC	rs61865625	T	C	0.159349	0.0305915	1.89924e-07	0.0595106	0.00328879	27.1264	-0.00820236	0.0264972	0.756899	0.0271549
N-acetylthreonine levels	finngen_R12_L12_ATOPIC	rs6500746	G	A	-0.0976411	0.0207598	2.55885e-06	0.856426	0.00268301	22.1163	0.0197296	0.0119397	0.0984464	0.853756
N-acetylthreonine levels	finngen_R12_L12_ATOPIC	rs75005790	G	C	0.100358	0.0210469	1.85797e-06	0.141361	0.00275739	22.7312	0.000880607	0.0124947	0.943813	0.132031
N-acetylthreonine levels	finngen_R12_L12_ATOPIC	rs7654754	A	G	0.0788592	0.0144923	5.28502e-08	0.524242	0.00358789	29.6022	0.00625166	0.00848117	0.461048	0.506796
N-acetylthreonine levels	finngen_R12_L12_ATOPIC	rs77924615	A	G	-0.0864041	0.0186939	3.79987e-06	0.192303	0.00259126	21.3581	-0.000556086	0.0102436	0.956707	0.223013
N-acetylthreonine levels	finngen_R12_L12_ATOPIC	rs78486246	A	C	0.273185	0.0586357	3.17727e-06	0.0153715	0.00263278	21.7012	0.0433375	0.0269649	0.108015	0.0253193
N-acetylthreonine levels	finngen_R12_L12_ATOPIC	rs971538	C	T	0.0687367	0.0149688	4.39019e-06	0.561059	0.00255777	21.0813	0.0208146	0.00861575	0.0156975	0.590338
1-oleoyl-GPC (18:1) levels	finngen_R12_L12_ATOPIC	rs113829571	G	C	-0.338685	0.0708526	1.7518e-06	0.0119062	0.00275967	22.8442	0.0793248	0.0515891	0.12414	0.00695952
1-oleoyl-GPC (18:1) levels	finngen_R12_L12_ATOPIC	rs117109614	C	T	-0.297582	0.0644413	3.87694e-06	0.0142284	0.00257598	21.3196	0.00121229	0.0670901	0.985583	0.00433593
1-oleoyl-GPC (18:1) levels	finngen_R12_L12_ATOPIC	rs11773889	T	C	-0.0879343	0.0185402	2.10672e-06	0.2219	0.00271696	22.4896	-0.0206394	0.0123056	0.0934953	0.141
1-oleoyl-GPC (18:1) levels	finngen_R12_L12_ATOPIC	rs72815030	G	A	0.170281	0.0366056	3.29116e-06	0.0459321	0.00261384	21.6338	-0.00359245	0.0185905	0.84677	0.0552247
1-oleoyl-GPC (18:1) levels	finngen_R12_L12_ATOPIC	rs77692382	T	C	0.155691	0.0177282	1.60456e-18	0.248808	0.00925417	77.1068	-0.0353456	0.0106607	0.000914829	0.200894
1-oleoyl-GPC (18:1) levels	finngen_R12_L12_ATOPIC	rs7785121	C	T	-0.0812283	0.01759	3.87694e-06	0.245808	0.00257597	21.3195	0.00353898	0.0113749	0.755708	0.168114
1-oleoyl-GPC (18:1) levels	finngen_R12_L12_ATOPIC	rs7840019	T	G	-0.109591	0.022657	1.31847e-06	0.131669	0.00282549	23.3905	2.53244e-05	0.0120251	0.99832	0.14571
1-oleoyl-GPC (18:1) levels	finngen_R12_L12_ATOPIC	rs78720321	A	C	-0.16255	0.0355192	4.7306e-06	0.0481679	0.00253003	20.9383	-0.0467899	0.0352811	0.184772	0.0152235
10-nonadecenoate (19:1n9) levels	finngen_R12_L12_ATOPIC	rs113915691	A	G	-0.159624	0.0307763	2.14164e-07	0.0625612	0.00323953	26.8942	-0.0163956	0.013759	0.233408	0.108454
10-nonadecenoate (19:1n9) levels	finngen_R12_L12_ATOPIC	rs116530753	A	G	-0.168919	0.0343646	8.85648e-07	0.0502662	0.00291069	24.1562	-0.00819812	0.0239322	0.731932	0.0326554
10-nonadecenoate (19:1n9) levels	finngen_R12_L12_ATOPIC	rs12497825	T	A	-0.0780211	0.0159003	9.25253e-07	0.643697	0.00290054	24.0718	0.005459	0.00940757	0.561727	0.702881
10-nonadecenoate (19:1n9) levels	finngen_R12_L12_ATOPIC	rs143706129	A	G	-0.142806	0.0294112	1.20087e-06	0.0690201	0.00284027	23.5702	-0.0253495	0.0186242	0.173482	0.0555286
10-nonadecenoate (19:1n9) levels	finngen_R12_L12_ATOPIC	rs2670012	T	C	0.0714097	0.0154714	3.9197e-06	0.536796	0.00256724	21.2986	-0.00557792	0.00882393	0.527298	0.629746
10-nonadecenoate (19:1n9) levels	finngen_R12_L12_ATOPIC	rs7040332	T	C	0.0721409	0.0152688	2.30434e-06	0.405899	0.00268974	22.3176	-0.0129782	0.00853347	0.128295	0.441061
10-nonadecenoate (19:1n9) levels	finngen_R12_L12_ATOPIC	rs79859092	C	T	-0.191696	0.0404629	2.16277e-06	0.035749	0.00270435	22.4392	0.00697504	0.020931	0.738953	0.0431863
10-nonadecenoate (19:1n9) levels	finngen_R12_L12_ATOPIC	rs80053496	A	G	-0.237506	0.0517892	4.51798e-06	0.0209794	0.00253452	21.0264	-0.0368102	0.0354106	0.298562	0.0143119
Piperine levels	finngen_R12_L12_ATOPIC	rs1048943	C	T	-0.196774	0.0427444	4.1542e-06	0.0338587	0.00259195	21.187	0.00206112	0.0201436	0.918502	0.045964
Piperine levels	finngen_R12_L12_ATOPIC	rs118105629	A	T	0.173698	0.0363159	1.72707e-06	0.0481586	0.00279741	22.8712	-0.0671434	0.0252255	0.00777428	0.0311302
Piperine levels	finngen_R12_L12_ATOPIC	rs11939197	G	A	-0.371366	0.0732834	4.03e-07	0.0113342	0.00313909	25.6736	0.00261659	0.0269191	0.922566	0.0257641
Piperine levels	finngen_R12_L12_ATOPIC	rs141906462	C	T	-0.265529	0.0568028	2.94567e-06	0.0195088	0.00267238	21.8463	-0.0156337	0.0443093	0.724214	0.00933602
Piperine levels	finngen_R12_L12_ATOPIC	rs145604339	A	G	0.328792	0.0714745	4.22235e-06	0.0121047	0.00258816	21.156	0.0337588	0.0596886	0.571677	0.00534265
Piperine levels	finngen_R12_L12_ATOPIC	rs1999558	G	A	0.0760296	0.0158148	1.52838e-06	0.579912	0.00282608	23.1064	0.00980409	0.00878236	0.264277	0.630645
Piperine levels	finngen_R12_L12_ATOPIC	rs2530416	C	T	0.0724713	0.0156974	3.89772e-06	0.461519	0.00260687	21.3093	-0.0147827	0.00850635	0.0822375	0.531167
Piperine levels	finngen_R12_L12_ATOPIC	rs4278149	G	C	0.0858775	0.0183097	2.72843e-06	0.752052	0.00269031	21.9933	-0.0081517	0.0100221	0.416005	0.763626
Piperine levels	finngen_R12_L12_ATOPIC	rs4410790	C	T	-0.081429	0.0160643	4.00028e-07	0.626461	0.00314083	25.6879	-0.0208907	0.00899508	0.0202083	0.663901
Piperine levels	finngen_R12_L12_ATOPIC	rs4442730	C	T	0.0906347	0.0186424	1.16346e-06	0.227828	0.00289004	23.6308	0.00737588	0.0104433	0.480016	0.208314
Piperine levels	finngen_R12_L12_ATOPIC	rs500285	G	C	0.158324	0.0341703	3.59746e-06	0.0538528	0.00262561	21.4629	0.0022021	0.0143694	0.878202	0.0954413
Piperine levels	finngen_R12_L12_ATOPIC	rs60447252	T	G	-0.207786	0.0412475	4.71533e-07	0.0355471	0.00310216	25.3706	0.00636808	0.0191492	0.739472	0.0517997
Piperine levels	finngen_R12_L12_ATOPIC	rs61789219	A	C	0.126015	0.0271192	3.3729e-06	0.0884559	0.0026407	21.5866	0.0246075	0.020594	0.232129	0.0451144
Piperine levels	finngen_R12_L12_ATOPIC	rs6837172	A	G	0.0742845	0.0160729	3.80549e-06	0.582776	0.00261245	21.3551	-0.0196009	0.0087866	0.0256957	0.627775
Piperine levels	finngen_R12_L12_ATOPIC	rs78813791	T	C	0.16508	0.0351514	2.6499e-06	0.0508776	0.00269716	22.0494	0.0231075	0.034197	0.49922	0.0166572
Carnitine C14 levels	finngen_R12_L12_ATOPIC	rs111269071	C	T	0.134921	0.0295057	4.81463e-06	0.0681012	0.00253085	20.9046	-0.00961415	0.0142323	0.499348	0.09778
Carnitine C14 levels	finngen_R12_L12_ATOPIC	rs116994213	C	T	-0.253204	0.0549177	4.01492e-06	0.0185343	0.00257287	21.2525	-6.7521e-05	0.0235842	0.997716	0.0334562
Carnitine C14 levels	finngen_R12_L12_ATOPIC	rs12907371	C	G	0.107621	0.0232278	3.59875e-06	0.119372	0.00259817	21.4621	0.00453805	0.0127348	0.721578	0.127472
Carnitine C14 levels	finngen_R12_L12_ATOPIC	rs148371531	T	C	0.204723	0.0438264	2.99414e-06	0.030303	0.00264079	21.8151	-0.0247313	0.0288975	0.392092	0.0233306
Carnitine C14 levels	finngen_R12_L12_ATOPIC	rs17643150	A	G	-0.190233	0.0406873	2.93267e-06	0.0344346	0.0026456	21.8549	0.104275	0.0339029	0.00210005	0.0157463
Carnitine C14 levels	finngen_R12_L12_ATOPIC	rs34402821	G	A	0.123901	0.0259358	1.77753e-06	0.0951049	0.00276165	22.8163	0.016469	0.0147043	0.262708	0.0937433
Carnitine C14 levels	finngen_R12_L12_ATOPIC	rs4146338	T	C	0.11686	0.0234863	6.50273e-07	0.888528	0.00299516	24.7513	0.0177146	0.0109086	0.104395	0.815145
Carnitine C14 levels	finngen_R12_L12_ATOPIC	rs4149577	A	G	0.0697668	0.0151233	3.96523e-06	0.505812	0.00257575	21.2764	-0.00196784	0.00857885	0.818571	0.574426
Carnitine C14 levels	finngen_R12_L12_ATOPIC	rs56308528	A	G	0.103729	0.0219352	2.25768e-06	0.130451	0.0027062	22.3569	-0.000641411	0.0137714	0.962851	0.104487
Carnitine C14 levels	finngen_R12_L12_ATOPIC	rs79599128	G	A	-0.147596	0.0308138	1.66853e-06	0.0623169	0.00277633	22.9379	-0.0150431	0.0142067	0.289655	0.0988217
Carnitine C14 levels	finngen_R12_L12_ATOPIC	rs80081601	A	T	-0.412822	0.0837017	8.13667e-07	0.00788701	0.00294305	24.3193	0.0441728	0.0305295	0.147928	0.019584
10-heptadecenoate (17:1n7) levels	finngen_R12_L12_ATOPIC	rs113915691	A	G	-0.148922	0.0304113	9.73395e-07	0.0624007	0.00288707	23.9741	-0.0163956	0.013759	0.233408	0.108454
10-heptadecenoate (17:1n7) levels	finngen_R12_L12_ATOPIC	rs12497825	T	A	-0.0849002	0.0156881	6.24079e-08	0.643875	0.00352378	29.2801	0.005459	0.00940757	0.561727	0.702881
10-heptadecenoate (17:1n7) levels	finngen_R12_L12_ATOPIC	rs143706129	A	G	-0.137069	0.0290366	2.35192e-06	0.0689697	0.0026834	22.2783	-0.0253495	0.0186242	0.173482	0.0555286
10-heptadecenoate (17:1n7) levels	finngen_R12_L12_ATOPIC	rs180670669	A	G	0.148504	0.0300645	7.83149e-07	0.0650243	0.00293735	24.3929	0.0213322	0.0181342	0.239454	0.0586571
10-heptadecenoate (17:1n7) levels	finngen_R12_L12_ATOPIC	rs28468489	G	A	0.215489	0.0441628	1.06394e-06	0.0281409	0.00286652	23.803	0.0199194	0.0573453	0.728321	0.00553412
10-heptadecenoate (17:1n7) levels	finngen_R12_L12_ATOPIC	rs6552232	T	C	0.102039	0.0218555	3.02988e-06	0.862271	0.00262503	21.7924	-0.00688917	0.00998827	0.490367	0.762387
10-heptadecenoate (17:1n7) levels	finngen_R12_L12_ATOPIC	rs7040332	T	C	0.068794	0.01507	4.99587e-06	0.405895	0.00250985	20.8339	-0.0129782	0.00853347	0.128295	0.441061
10-heptadecenoate (17:1n7) levels	finngen_R12_L12_ATOPIC	rs74359901	T	A	0.177008	0.0352937	5.29535e-07	0.0500065	0.00302788	25.147	0.00625436	0.0205315	0.760654	0.0472393
10-heptadecenoate (17:1n7) levels	finngen_R12_L12_ATOPIC	rs75198642	T	G	-0.128829	0.027813	3.62176e-06	0.0752406	0.00258388	21.45	-0.0154212	0.0283221	0.5861	0.0235108
10-heptadecenoate (17:1n7) levels	finngen_R12_L12_ATOPIC	rs79507970	C	G	0.241635	0.0526605	4.46364e-06	0.0199952	0.00253578	21.0496	-0.0161149	0.0230102	0.483718	0.0359798
1-stearoyl-gpc (18:0) levels	finngen_R12_L12_ATOPIC	rs11678511	G	A	-0.0724496	0.0156369	3.59957e-06	0.607566	0.00259844	21.4618	0.00210858	0.00857401	0.805739	0.57564
1-stearoyl-gpc (18:0) levels	finngen_R12_L12_ATOPIC	rs1168041	C	T	0.0860197	0.0163773	1.50155e-07	0.668683	0.00333682	27.5807	-0.013699	0.00959345	0.153306	0.732951
1-stearoyl-gpc (18:0) levels	finngen_R12_L12_ATOPIC	rs117940165	G	T	0.310761	0.0616191	4.5767e-07	0.0159634	0.00307721	25.4283	0.0256902	0.0217607	0.23777	0.0403896
1-stearoyl-gpc (18:0) levels	finngen_R12_L12_ATOPIC	rs12800198	C	T	0.174946	0.0367863	1.9774e-06	0.0447589	0.00273727	22.6116	0.0289406	0.0334913	0.387521	0.0165113
1-stearoyl-gpc (18:0) levels	finngen_R12_L12_ATOPIC	rs138481434	A	G	0.256425	0.0555343	3.88543e-06	0.0194234	0.00258077	21.3154	-0.00491688	0.0205061	0.810504	0.0443333
1-stearoyl-gpc (18:0) levels	finngen_R12_L12_ATOPIC	rs146776045	G	A	-0.454785	0.0926613	9.1992e-07	0.00684346	0.00291488	24.083	-0.0209368	0.0334038	0.530804	0.0168247
1-stearoyl-gpc (18:0) levels	finngen_R12_L12_ATOPIC	rs192540706	T	C	-0.231143	0.0496212	3.19052e-06	0.0238269	0.00262638	21.6931	-0.0103995	0.0321784	0.746555	0.017297
1-stearoyl-gpc (18:0) levels	finngen_R12_L12_ATOPIC	rs2165310	T	A	-0.262277	0.0561061	2.94435e-06	0.0187888	0.00264498	21.8472	0.0121206	0.0150856	0.421711	0.0865543
1-stearoyl-gpc (18:0) levels	finngen_R12_L12_ATOPIC	rs404673	T	C	0.148702	0.0268745	3.14459e-08	0.0870492	0.00370182	30.6089	-0.0152242	0.0157371	0.33334	0.0795284
1-stearoyl-gpc (18:0) levels	finngen_R12_L12_ATOPIC	rs62036205	C	A	-0.136622	0.0267009	3.10834e-07	0.0914762	0.00316727	26.1748	-0.0116417	0.0142902	0.415268	0.0972636
1-stearoyl-gpc (18:0) levels	finngen_R12_L12_ATOPIC	rs62205296	A	G	0.271697	0.05712	1.96881e-06	0.0187383	0.00273826	22.6198	0.00744611	0.0211882	0.725267	0.0443555
1-stearoyl-gpc (18:0) levels	finngen_R12_L12_ATOPIC	rs80177654	G	A	-0.182114	0.0361364	4.66413e-07	0.0461482	0.00307279	25.3917	-0.0499469	0.0368082	0.174797	0.0139338
1-palmitoyl-GPC (16:0) levels	finngen_R12_L12_ATOPIC	rs115322901	G	A	-0.181663	0.0381049	1.86572e-06	0.042376	0.00275339	22.723	-0.0391215	0.0250922	0.118971	0.0299828
1-palmitoyl-GPC (16:0) levels	finngen_R12_L12_ATOPIC	rs1168041	C	T	0.0816016	0.016554	8.24784e-07	0.668749	0.00294311	24.2933	-0.013699	0.00959345	0.153306	0.732951
1-palmitoyl-GPC (16:0) levels	finngen_R12_L12_ATOPIC	rs11773889	T	C	-0.0851082	0.0186357	4.9491e-06	0.222064	0.00252724	20.8519	-0.0206394	0.0123056	0.0934953	0.141
1-palmitoyl-GPC (16:0) levels	finngen_R12_L12_ATOPIC	rs12800198	C	T	0.171103	0.0370692	3.91606e-06	0.0448632	0.00258143	21.3002	0.0289406	0.0334913	0.387521	0.0165113
1-palmitoyl-GPC (16:0) levels	finngen_R12_L12_ATOPIC	rs144164029	G	A	-0.347285	0.0759832	4.8645e-06	0.0103137	0.00253123	20.8849	0.0756673	0.121324	0.532838	0.00132706
1-palmitoyl-GPC (16:0) levels	finngen_R12_L12_ATOPIC	rs148544135	G	A	-0.346987	0.0746709	3.36983e-06	0.0104129	0.00261626	21.5883	-0.0164294	0.0194394	0.398019	0.0505124
1-palmitoyl-GPC (16:0) levels	finngen_R12_L12_ATOPIC	rs404673	T	C	0.144479	0.0271859	1.0697e-07	0.0867073	0.00341924	28.2369	-0.0152242	0.0157371	0.33334	0.0795284
1-palmitoyl-GPC (16:0) levels	finngen_R12_L12_ATOPIC	rs56355004	C	T	-0.110098	0.0231915	2.06118e-06	0.128167	0.00273029	22.5318	-0.00588949	0.0128124	0.645751	0.124411
1-palmitoyl-GPC (16:0) levels	finngen_R12_L12_ATOPIC	rs62036205	C	A	-0.154312	0.0269427	1.01984e-08	0.0916399	0.00396903	32.7953	-0.0116417	0.0142902	0.415268	0.0972636
1-palmitoyl-GPC (16:0) levels	finngen_R12_L12_ATOPIC	rs623263	C	T	0.104343	0.0223041	2.8938e-06	0.137492	0.00265154	21.8802	0.00592022	0.0145485	0.68406	0.0940349
1-palmitoyl-GPC (16:0) levels	finngen_R12_L12_ATOPIC	rs73067080	C	T	0.099914	0.0205818	1.20695e-06	0.16488	0.00285456	23.5603	-0.00452179	0.009281	0.626111	0.297817
1-palmitoyl-GPC (16:0) levels	finngen_R12_L12_ATOPIC	rs75286371	A	G	-0.171977	0.0375711	4.70863e-06	0.0431066	0.00253877	20.9473	0.0329368	0.0235946	0.16273	0.0334262
1-palmitoyl-GPC (16:0) levels	finngen_R12_L12_ATOPIC	rs791597	G	A	-0.0833318	0.0176443	2.32536e-06	0.730235	0.00270229	22.3001	0.00754714	0.00952535	0.428174	0.728873
Hyocholate levels	finngen_R12_L12_ATOPIC	rs10263383	T	C	0.55147	0.104102	1.17453e-07	0.0081166	0.00482997	28.0527	-0.0255427	0.102518	0.803243	0.00183656
Hyocholate levels	finngen_R12_L12_ATOPIC	rs117640571	A	T	0.189412	0.0381136	6.70682e-07	0.0680682	0.0042533	24.6891	-0.0061837	0.0221401	0.780015	0.039906
Hyocholate levels	finngen_R12_L12_ATOPIC	rs12669002	A	G	0.140451	0.0292856	1.61939e-06	0.115559	0.00396223	22.9928	0.0110291	0.0107378	0.30436	0.192106
Hyocholate levels	finngen_R12_L12_ATOPIC	rs138604147	C	T	0.412204	0.0886732	3.34235e-06	0.0110502	0.00372342	21.6018	-0.0977038	0.0515663	0.0581286	0.0074237
Hyocholate levels	finngen_R12_L12_ATOPIC	rs4786487	C	G	0.100446	0.0211267	1.98985e-06	0.749392	0.0038943	22.597	0.0155602	0.00938421	0.0972904	0.714303
Hyocholate levels	finngen_R12_L12_ATOPIC	rs72764531	C	G	-0.396945	0.0858444	3.76409e-06	0.0119584	0.00368431	21.374	0.0587863	0.0642878	0.360495	0.00456221
Hyocholate levels	finngen_R12_L12_ATOPIC	rs72916458	C	A	0.426103	0.093	4.61095e-06	0.00983806	0.00361752	20.9852	0.00387341	0.0257822	0.880579	0.0279691
Hyocholate levels	finngen_R12_L12_ATOPIC	rs75929318	G	C	0.268057	0.0580204	3.83657e-06	0.0266163	0.00367802	21.3375	0.0104772	0.0320207	0.743517	0.0180475
Hyocholate levels	finngen_R12_L12_ATOPIC	rs9405331	A	G	0.0922803	0.0188518	9.82896e-07	0.574537	0.00412704	23.9531	0.020711	0.0087408	0.0178135	0.626124
Hyocholate levels	finngen_R12_L12_ATOPIC	rs9911250	T	G	0.55615	0.115742	1.54699e-06	0.00632911	0.00397734	23.0808	0.0112049	0.0259445	0.665828	0.0271385
N-acetylhistidine levels	finngen_R12_L12_ATOPIC	rs118038920	G	T	0.325977	0.0704835	3.74842e-06	0.0129298	0.00302307	21.3834	0.146636	0.0828752	0.0768352	0.00264702
N-acetylhistidine levels	finngen_R12_L12_ATOPIC	rs12604641	C	T	-0.322377	0.0686302	2.63609e-06	0.013199	0.00311821	22.0584	-0.018173	0.023584	0.440966	0.0333439
N-acetylhistidine levels	finngen_R12_L12_ATOPIC	rs13059608	C	A	-0.0878477	0.0177376	7.32227e-07	0.281975	0.0034652	24.5216	-0.00811401	0.00896802	0.365586	0.338254
N-acetylhistidine levels	finngen_R12_L12_ATOPIC	rs13065347	C	A	-0.176229	0.0376891	2.92722e-06	0.952323	0.0030899	21.8575	-0.00394093	0.018389	0.830306	0.943113
N-acetylhistidine levels	finngen_R12_L12_ATOPIC	rs146663516	T	C	0.275742	0.0580204	2.00911e-06	0.0192828	0.00319169	22.5799	0.0480911	0.0398272	0.227242	0.0117363
N-acetylhistidine levels	finngen_R12_L12_ATOPIC	rs149763694	A	G	-0.272988	0.0596858	4.79073e-06	0.0178292	0.00295681	20.9133	-0.0190278	0.0588206	0.746325	0.0054538
N-acetylhistidine levels	finngen_R12_L12_ATOPIC	rs34985488	G	A	-0.751607	0.0311967	2.99511e-128	0.0654796	0.0760303	580.285	0.0228604	0.0144418	0.113438	0.095127
N-acetylhistidine levels	finngen_R12_L12_ATOPIC	rs3798167	T	G	0.095869	0.0199317	1.51024e-06	0.204299	0.00326896	23.1283	-0.00204243	0.0116479	0.860807	0.158403
N-acetylhistidine levels	finngen_R12_L12_ATOPIC	rs6546861	T	C	0.381183	0.018066	8.0502e-99	0.236913	0.0593648	445.061	0.0144272	0.0106243	0.174482	0.197148
N-acetylhistidine levels	finngen_R12_L12_ATOPIC	rs7108760	G	A	0.101252	0.0211912	1.77033e-06	0.826931	0.00322595	22.823	0.00593536	0.0135668	0.661755	0.884538
N-acetylhistidine levels	finngen_R12_L12_ATOPIC	rs75082775	C	G	0.417184	0.0367413	7.03321e-30	0.0489496	0.0179492	128.891	-0.000231686	0.0368278	0.994981	0.0144151
N-acetylhistidine levels	finngen_R12_L12_ATOPIC	rs77489325	T	C	-0.133772	0.029232	4.73447e-06	0.0838001	0.00295999	20.9358	-0.00526244	0.0202738	0.795197	0.0466432
Alpha-hydroxyisovalerate levels	finngen_R12_L12_ATOPIC	rs10018448	G	A	0.0938716	0.0148331	2.47555e-10	0.530035	0.00485572	40.0404	0.00819077	0.00860468	0.341149	0.490165
Alpha-hydroxyisovalerate levels	finngen_R12_L12_ATOPIC	rs114874682	A	T	-0.20265	0.0408021	6.81206e-07	0.0337127	0.00299632	24.6617	-0.0019843	0.0205014	0.922894	0.0447916
Alpha-hydroxyisovalerate levels	finngen_R12_L12_ATOPIC	rs117055304	C	T	0.221934	0.0473891	2.82399e-06	0.0248922	0.00266498	21.9273	-0.038712	0.0326339	0.235523	0.0177604
Alpha-hydroxyisovalerate levels	finngen_R12_L12_ATOPIC	rs165107	T	G	-0.101703	0.0211423	1.50612e-06	0.140413	0.00281127	23.1343	0.00735034	0.0116057	0.526512	0.157398
Alpha-hydroxyisovalerate levels	finngen_R12_L12_ATOPIC	rs186454994	T	C	0.313174	0.0666298	2.59899e-06	0.012043	0.00268429	22.0866	0.0615989	0.0468607	0.188675	0.00830322
Alpha-hydroxyisovalerate levels	finngen_R12_L12_ATOPIC	rs1891761	G	A	-0.072877	0.0148792	9.68673e-07	0.446677	0.00291418	23.9837	0.00361675	0.00852867	0.671515	0.551995
Alpha-hydroxyisovalerate levels	finngen_R12_L12_ATOPIC	rs2393791	T	C	-0.116179	0.0152288	2.36823e-14	0.618461	0.00704073	58.1859	0.00924887	0.00863328	0.284032	0.583471
Alpha-hydroxyisovalerate levels	finngen_R12_L12_ATOPIC	rs28456695	G	C	0.220041	0.0472592	3.22328e-06	0.0246552	0.00263422	21.6735	-0.0391292	0.0501293	0.435058	0.00734865
Alpha-hydroxyisovalerate levels	finngen_R12_L12_ATOPIC	rs2927480	C	G	-0.0814027	0.0161491	4.63809e-07	0.296562	0.00308604	25.4024	-0.0171129	0.00886037	0.0534331	0.361847
Alpha-hydroxyisovalerate levels	finngen_R12_L12_ATOPIC	rs3802967	C	T	-0.258766	0.01431	4.3483e-73	0.539467	0.0383118	326.911	-0.00506301	0.0084767	0.550317	0.527579
Alpha-hydroxyisovalerate levels	finngen_R12_L12_ATOPIC	rs6085741	A	C	0.104775	0.0194422	7.08271e-08	0.17667	0.00352576	29.0348	0.0130022	0.0111139	0.242038	0.176882
Alpha-hydroxyisovalerate levels	finngen_R12_L12_ATOPIC	rs7236320	A	G	-0.0820926	0.0176835	3.44513e-06	0.222607	0.00261876	21.546	0.00176291	0.00896745	0.844148	0.335574
Alpha-hydroxyisovalerate levels	finngen_R12_L12_ATOPIC	rs950950	T	C	0.0691002	0.0146353	2.34153e-06	0.448887	0.00270857	22.2869	0.00423304	0.00855515	0.620746	0.425113
N-acetylproline levels	finngen_R12_L12_ATOPIC	rs13170951	G	A	-0.0793524	0.0169367	2.79638e-06	0.550065	0.00308222	21.9452	0.00400696	0.00853571	0.638759	0.552908
N-acetylproline levels	finngen_R12_L12_ATOPIC	rs13237611	G	A	0.0760229	0.016653	4.99191e-06	0.474702	0.00292666	20.8344	0.00871513	0.0092133	0.344184	0.309871
N-acetylproline levels	finngen_R12_L12_ATOPIC	rs142565412	A	G	-0.33633	0.0706857	1.95416e-06	0.0137725	0.00317854	22.6332	0.0343352	0.0347741	0.323457	0.0155888
N-acetylproline levels	finngen_R12_L12_ATOPIC	rs181243987	C	G	-0.397644	0.0827048	1.52457e-06	0.00999716	0.00324532	23.1103	-0.0168884	0.0294429	0.566242	0.021481
N-acetylproline levels	finngen_R12_L12_ATOPIC	rs182528317	C	T	-0.47254	0.0988096	1.73279e-06	0.00700141	0.00321088	22.8642	-0.0123265	0.0330113	0.708848	0.0168687
N-acetylproline levels	finngen_R12_L12_ATOPIC	rs2518814	T	C	0.175317	0.0282182	5.2013e-10	0.0947736	0.00540725	38.5893	-0.011529	0.0192283	0.548783	0.0516457
N-acetylproline levels	finngen_R12_L12_ATOPIC	rs2676836	C	T	-0.137047	0.0292986	2.90255e-06	0.90986	0.00307221	21.8737	0.00267555	0.0128355	0.834878	0.87274
N-acetylproline levels	finngen_R12_L12_ATOPIC	rs35190616	T	G	-0.24004	0.0504509	1.9562e-06	0.0277739	0.00317825	22.6312	0.053562	0.021507	0.0127585	0.0405705
N-acetylproline levels	finngen_R12_L12_ATOPIC	rs57525550	T	G	0.131225	0.0280773	2.95805e-06	0.100477	0.00306711	21.8374	-0.00486902	0.0172933	0.778286	0.0650046
N-acetylproline levels	finngen_R12_L12_ATOPIC	rs6065509	C	A	0.0813623	0.0174606	3.16557e-06	0.347146	0.0030489	21.7073	0.00346063	0.00886393	0.696229	0.349512
N-acetylproline levels	finngen_R12_L12_ATOPIC	rs78421876	T	C	-0.134653	0.0279818	1.493e-06	0.098829	0.00325093	23.1504	0.0202041	0.015283	0.186168	0.082943
Stachydrine levels	finngen_R12_L12_ATOPIC	rs10859531	G	A	-0.125742	0.0249418	4.62089e-07	0.104071	0.00305391	25.4098	-0.0112718	0.0117418	0.337068	0.153586
Stachydrine levels	finngen_R12_L12_ATOPIC	rs111238885	A	G	0.316398	0.0675014	2.76858e-06	0.0132555	0.00264102	21.9653	-0.00482515	0.0465392	0.917424	0.00871693
Stachydrine levels	finngen_R12_L12_ATOPIC	rs116522067	T	A	0.301849	0.0635419	2.03022e-06	0.0148323	0.00271243	22.5608	-0.0514877	0.0294824	0.080744	0.0214531
Stachydrine levels	finngen_R12_L12_ATOPIC	rs12916345	A	C	0.0760528	0.0159089	1.74839e-06	0.612455	0.00274685	22.8479	0.00985735	0.00882678	0.264099	0.633534
Stachydrine levels	finngen_R12_L12_ATOPIC	rs138210559	G	T	-0.196194	0.0406904	1.42396e-06	0.037553	0.00279416	23.2425	0.0550493	0.0332696	0.0979964	0.0166208
Stachydrine levels	finngen_R12_L12_ATOPIC	rs138481335	C	T	-0.269623	0.0542999	6.85435e-07	0.020739	0.00296283	24.6497	-0.00661539	0.0449316	0.882948	0.00906759
Stachydrine levels	finngen_R12_L12_ATOPIC	rs4519291	T	C	0.0749584	0.0157167	1.84832e-06	0.46819	0.00273406	22.7412	0.00263086	0.00894121	0.768575	0.344222
Stachydrine levels	finngen_R12_L12_ATOPIC	rs73086173	T	A	0.289172	0.0589537	9.33934e-07	0.0175725	0.00289142	24.0539	0.0544625	0.0285357	0.0563171	0.0224593
Stachydrine levels	finngen_R12_L12_ATOPIC	rs77149865	A	G	0.212635	0.0456369	3.17315e-06	0.0294478	0.00260964	21.7036	-0.0535183	0.0320592	0.0950473	0.0183086
Stachydrine levels	finngen_R12_L12_ATOPIC	rs7789829	A	T	-0.197682	0.0412783	1.67607e-06	0.0361329	0.00275658	22.929	0.0499774	0.0271686	0.0658385	0.025296
Salicyluric glucuronide levels	finngen_R12_L12_ATOPIC	rs117198027	T	C	-0.274479	0.0575583	1.854e-06	0.0279011	0.00436251	22.7319	-0.0230615	0.0354488	0.515332	0.0142963
Salicyluric glucuronide levels	finngen_R12_L12_ATOPIC	rs16881495	C	T	0.103774	0.0226162	4.46445e-06	0.2253	0.00404029	21.046	0.00159283	0.00956757	0.867778	0.275836
Salicyluric glucuronide levels	finngen_R12_L12_ATOPIC	rs372901845	A	G	0.559372	0.121289	3.99023e-06	0.0055254	0.00408146	21.2614	-0.192357	0.175472	0.27298	0.000709808
Salicyluric glucuronide levels	finngen_R12_L12_ATOPIC	rs55703141	C	G	0.266847	0.056244	2.09074e-06	0.0288537	0.00431842	22.5012	0.0127822	0.0212925	0.548298	0.0431104
Salicyluric glucuronide levels	finngen_R12_L12_ATOPIC	rs72804625	G	A	-0.24635	0.0500911	8.74157e-07	0.0371445	0.00463871	24.1778	-0.0391028	0.0225309	0.0826495	0.03695
P-cresol sulfate levels	finngen_R12_L12_ATOPIC	rs10846384	A	G	-0.109617	0.0210389	1.88627e-07	0.144718	0.00330643	27.1396	0.0191724	0.0122845	0.118593	0.138855
P-cresol sulfate levels	finngen_R12_L12_ATOPIC	rs113521853	A	G	-0.176894	0.0377723	2.82475e-06	0.0406662	0.00267303	21.9267	0.0126411	0.0198067	0.523328	0.0496115
P-cresol sulfate levels	finngen_R12_L12_ATOPIC	rs116599332	C	T	-0.184157	0.0392926	2.77493e-06	0.0371241	0.00267718	21.9608	0.00167806	0.0205587	0.934946	0.0452733
P-cresol sulfate levels	finngen_R12_L12_ATOPIC	rs13335367	T	G	-0.309162	0.0652132	2.12888e-06	0.0130419	0.00273903	22.4696	0.000174584	0.029812	0.995327	0.0208321
P-cresol sulfate levels	finngen_R12_L12_ATOPIC	rs1385836	A	G	0.0808124	0.0176659	4.77413e-06	0.766866	0.00255072	20.9208	0.0170379	0.0102283	0.0957613	0.781372
P-cresol sulfate levels	finngen_R12_L12_ATOPIC	rs143470418	G	A	-0.261833	0.0545174	1.56506e-06	0.018659	0.00281089	23.0607	-0.00334672	0.040908	0.934797	0.0114003
P-cresol sulfate levels	finngen_R12_L12_ATOPIC	rs143734577	A	G	0.282451	0.0617694	4.81546e-06	0.0143929	0.0025487	20.9042	0.0153692	0.0448899	0.732069	0.00925224
P-cresol sulfate levels	finngen_R12_L12_ATOPIC	rs2091479	A	G	-0.078257	0.0169562	3.92658e-06	0.267773	0.00259626	21.2953	-0.00478385	0.00878993	0.586274	0.367928
P-cresol sulfate levels	finngen_R12_L12_ATOPIC	rs2247536	C	G	0.0817847	0.0168912	1.28638e-06	0.258914	0.00285672	23.4378	-0.0104881	0.00871112	0.228595	0.386568
P-cresol sulfate levels	finngen_R12_L12_ATOPIC	rs4602391	A	T	0.205111	0.0442878	3.63329e-06	0.971317	0.00261433	21.4439	0.0283509	0.0282071	0.314849	0.976597
P-cresol sulfate levels	finngen_R12_L12_ATOPIC	rs55916120	C	T	0.205697	0.0449574	4.7538e-06	0.0278865	0.00255171	20.9289	-0.0321275	0.0315967	0.309249	0.018551
P-cresol sulfate levels	finngen_R12_L12_ATOPIC	rs7160277	G	C	-0.0931521	0.020236	4.15863e-06	0.182711	0.00258286	21.1851	-0.00849672	0.0108555	0.433795	0.191679
P-cresol sulfate levels	finngen_R12_L12_ATOPIC	rs72801275	G	C	-0.152312	0.0327801	3.37656e-06	0.0525701	0.00263142	21.5845	-0.0476162	0.0296709	0.108535	0.0212936
P-cresol sulfate levels	finngen_R12_L12_ATOPIC	rs7719918	A	C	-0.147809	0.0317929	3.33386e-06	0.057113	0.00263441	21.609	0.00242257	0.0172703	0.888444	0.0649835
Gamma-glutamylglycine levels	finngen_R12_L12_ATOPIC	rs1047891	A	C	0.48432	0.0154368	1e-200	0.30857	0.106447	984.113	0.00980372	0.00906057	0.279244	0.322292
Gamma-glutamylglycine levels	finngen_R12_L12_ATOPIC	rs1160700	A	G	-0.076279	0.0154843	8.38331e-07	0.45663	0.0029283	24.2617	-0.0126007	0.00855975	0.140998	0.426186
Gamma-glutamylglycine levels	finngen_R12_L12_ATOPIC	rs139785063	T	C	-0.237294	0.0500387	2.11399e-06	0.0238154	0.00271421	22.4831	0.0219933	0.0244378	0.368135	0.0306161
Gamma-glutamylglycine levels	finngen_R12_L12_ATOPIC	rs1992855	C	T	0.0862072	0.015371	2.04151e-08	0.424855	0.00379223	31.4469	0.00942509	0.00863658	0.275141	0.404223
Gamma-glutamylglycine levels	finngen_R12_L12_ATOPIC	rs2297442	C	T	-0.101178	0.0163767	6.48498e-10	0.290909	0.00459812	38.1605	0.00336893	0.00944242	0.721252	0.282642
Gamma-glutamylglycine levels	finngen_R12_L12_ATOPIC	rs4384293	T	A	0.0752373	0.0160069	2.59775e-06	0.62913	0.00266658	22.0875	0.00665226	0.00913267	0.466367	0.68639
Gamma-glutamylglycine levels	finngen_R12_L12_ATOPIC	rs4646961	A	G	0.0999587	0.0160826	5.12146e-10	0.308061	0.00465335	38.621	-0.00303435	0.00963101	0.752716	0.263351
Gamma-glutamylglycine levels	finngen_R12_L12_ATOPIC	rs4773144	G	A	-0.0739498	0.0148953	6.88312e-07	0.445515	0.00297402	24.6417	0.0107512	0.00864777	0.21378	0.40052
Gamma-glutamylglycine levels	finngen_R12_L12_ATOPIC	rs4822523	T	A	-0.0840864	0.0170859	8.59296e-07	0.312047	0.00292258	24.2142	0.00776153	0.00913898	0.395727	0.320122
Gamma-glutamylglycine levels	finngen_R12_L12_ATOPIC	rs4889235	A	G	0.146636	0.0269371	5.21995e-08	0.915822	0.00357344	29.6261	-0.00849316	0.0127882	0.506599	0.875065
[truncated: 6,769 more rows]

[truncated: 10 more sheets: S4, S5, S6, S7, S8, S9, S10, S11, S12, S13]
